# Supplementary material for: The Futalosine Pathway Played an Important Role in Menaquinone Biosynthesis during Early Prokaryote Evolution
Source: Genome Biol Evol. 2014 Jan 6;6(1):149–60. doi: 10.1093/gbe/evu007 (PMC3914697; doi:10.1093/gbe/evu007)
Supplement: Supplementary Data [file supp_evu007_SuppTable1.xls]

## Sheet: Sheet1
Supplementary Table 1. the basic information of genomes used in this work.
Kingdom	Phylum	Class	Order	Suborder	Family	Genus	Species	UIDs	Oxygen Requirement*	Habitat*
Archaea	Crenarchaeota	Thermoprotei	Acidilobales		Acidilobaceae	Acidilobus	Acidilobus saccharovorans 345-15	uid51395	Anaerobic	Hyperthermophilic
Archaea	Crenarchaeota	Thermoprotei	Desulfurococcales		Desulfurococcaceae	Aeropyrum	Aeropyrum pernix K1	uid57757	Aerobic	Specialized
Archaea	Crenarchaeota	Thermoprotei	Thermoproteales		Thermoproteaceae	Caldivirga	Caldivirga maquilingensis IC-167	uid58711	Microaerophilic	Specialized
Archaea	Crenarchaeota	Thermoprotei	Desulfurococcales		Desulfurococcaceae	Desulfurococcus	Desulfurococcus kamchatkensis 1221n	uid59133	Anaerobic	Aquatic
Archaea	Crenarchaeota	Thermoprotei	Desulfurococcales		Desulfurococcaceae	Desulfurococcus	Desulfurococcus mucosus DSM 2162	uid62227	Anaerobic	Hyperthermophilic
Archaea	Crenarchaeota	Thermoprotei	Desulfurococcales		Pyrodictiaceae	Hyperthermus	Hyperthermus butylicus DSM 5456	uid57755	Anaerobic	Aquatic ModerateHalophilic
Archaea	Crenarchaeota	Thermoprotei	Desulfurococcales		Desulfurococcaceae	Ignicoccus	Ignicoccus hospitalis KIN4/I	uid58365	Anaerobic	Aquatic
Archaea	Crenarchaeota	Thermoprotei	Desulfurococcales		Desulfurococcaceae	Ignisphaera	Ignisphaera aggregans DSM 17230	uid51875	Anaerobic	Aquatic
Archaea	Crenarchaeota	Thermoprotei	Sulfolobales		Sulfolobaceae	Metallosphaera	Metallosphaera sedula DSM 5348	uid58717	Aerobic	Specialized
Archaea	Crenarchaeota	Thermoprotei	Thermoproteales		Thermoproteaceae	Pyrobaculum	Pyrobaculum aerophilum str. IM2	uid57727	Facultative	Aquatic
Archaea	Crenarchaeota	Thermoprotei	Thermoproteales		Thermoproteaceae	Pyrobaculum	Pyrobaculum arsenaticum DSM 13514	uid58409	Anaerobic	Aquatic
Archaea	Crenarchaeota	Thermoprotei	Thermoproteales		Thermoproteaceae	Pyrobaculum	Pyrobaculum calidifontis JCM 11548	uid58787	Facultative	Specialized
Archaea	Crenarchaeota	Thermoprotei	Thermoproteales		Thermoproteaceae	Pyrobaculum	Pyrobaculum islandicum DSM 4184	uid58635	Anaerobic	Specialized
Archaea	Crenarchaeota	Thermoprotei	Desulfurococcales		Desulfurococcaceae	Staphylothermus	Staphylothermus hellenicus DSM 12710	uid45893	Anaerobic	Specialized
Archaea	Crenarchaeota	Thermoprotei	Desulfurococcales		Desulfurococcaceae	Staphylothermus	Staphylothermus marinus F1	uid58719	Anaerobic	Specialized
Archaea	Crenarchaeota	Thermoprotei	Sulfolobales		Sulfolobaceae	Sulfolobus	Sulfolobus acidocaldarius DSM 639	uid58379	Aerobic	Specialized
Archaea	Crenarchaeota	Thermoprotei	Sulfolobales		Sulfolobaceae	Sulfolobus	Sulfolobus islandicus L.D.8.5	uid43679	Aerobic	Specialized
Archaea	Crenarchaeota	Thermoprotei	Sulfolobales		Sulfolobaceae	Sulfolobus	Sulfolobus islandicus L.S.2.15	uid58871	Aerobic	Specialized
Archaea	Crenarchaeota	Thermoprotei	Sulfolobales		Sulfolobaceae	Sulfolobus	Sulfolobus islandicus M.14.25	uid58849	Aerobic	Specialized
Archaea	Crenarchaeota	Thermoprotei	Sulfolobales		Sulfolobaceae	Sulfolobus	Sulfolobus islandicus M.16.27	uid58851	Aerobic	Specialized
Archaea	Crenarchaeota	Thermoprotei	Sulfolobales		Sulfolobaceae	Sulfolobus	Sulfolobus islandicus M.16.4	uid58841	Aerobic	Specialized
Archaea	Crenarchaeota	Thermoprotei	Sulfolobales		Sulfolobaceae	Sulfolobus	Sulfolobus islandicus Y.G.57.14	uid58923	ND	ND
Archaea	Crenarchaeota	Thermoprotei	Sulfolobales		Sulfolobaceae	Sulfolobus	Sulfolobus islandicus Y.N.15.51	uid58825	ND	Specialized
Archaea	Crenarchaeota	Thermoprotei	Sulfolobales		Sulfolobaceae	Sulfolobus	Sulfolobus solfataricus P2	uid57721	Aerobic	Specialized
Archaea	Crenarchaeota	Thermoprotei	Sulfolobales		Sulfolobaceae	Sulfolobus	Sulfolobus tokodaii str. 7	uid57807	Aerobic	Specialized
Archaea	Crenarchaeota	Thermoprotei	Thermoproteales		Thermofilaceae	Thermofilum	Thermofilum pendens Hrk 5	uid58563	Anaerobic	Specialized
Archaea	Crenarchaeota	Thermoprotei	Thermoproteales		Thermoproteaceae	Thermoproteus	Thermoproteus neutrophilus V24Sta	uid58421	Anaerobic	Specialized
Archaea	Crenarchaeota	Thermoprotei	Desulfurococcales		Desulfurococcaceae	Thermosphaera	Thermosphaera aggregans DSM 11486	uid48993	Anaerobic	Specialized
Archaea	Crenarchaeota	Thermoprotei	Thermoproteales		Thermoproteaceae	Vulcanisaeta	Vulcanisaeta distributa DSM 14429	uid52827	Anaerobic	Specialized
Archaea	Crenarchaeota	Thermoprotei	Thermoproteales		Thermoproteaceae	Vulcanisaeta	Vulcanisaeta moutnovskia 768-28	uid63631	ND	ND
Archaea	Euryarchaeota	Aciduliprofundum				Aciduliprofundum	Aciduliprofundum boonei T469	uid43333	Anaerobic	Aquatic
Archaea	Euryarchaeota	Archaeoglobi	Archaeoglobales		Archaeoglobaceae	Archaeoglobus	Archaeoglobus fulgidus DSM 4304	uid57717	Anaerobic	Aquatic
Archaea	Euryarchaeota	Archaeoglobi	Archaeoglobales		Archaeoglobaceae	Archaeoglobus	Archaeoglobus profundus DSM 5631	uid43493	Anaerobic	Specialized
Archaea	Euryarchaeota	Methanomicrobia	Methanomicrobiales			Methanoregula	Methanoregula boonei 6A8	uid58815	Anaerobic	Terrestrial
Archaea	Euryarchaeota	Archaeoglobi	Archaeoglobales		Archaeoglobaceae	Ferroglobus	Ferroglobus placidus DSM 10642	uid40863	Anaerobic	Specialized
Archaea	Euryarchaeota	Halobacteria	Halobacteriales		Halobacteriaceae	Haloarcula	Haloarcula marismortui ATCC 43049	uid57719	Aerobic	Aquatic
Archaea	Euryarchaeota	Halobacteria	Halobacteriales		Halobacteriaceae	Halobacterium	Halobacterium sp. NRC-1	uid57769	Facultative	Specialized
Archaea	Euryarchaeota	Halobacteria	Halobacteriales		Halobacteriaceae	Halobacterium	Halobacterium salinarum R1	uid61571	Anaerobic	Specialized
Archaea	Euryarchaeota	Halobacteria	Halobacteriales		Halobacteriaceae	Haloferax	Haloferax volcanii DS2	uid46845	Aerobic	Aquatic
Archaea	Euryarchaeota	Halobacteria	Halobacteriales		Halobacteriaceae	Halogeometricum	Halogeometricum borinquense DSM 11551	uid54919	Aerobic	Specialized
Archaea	Euryarchaeota	Halobacteria	Halobacteriales		Halobacteriaceae	Halomicrobium	Halomicrobium mukohataei DSM 12286	uid59107	Facultative	Specialized
Archaea	Euryarchaeota	Halobacteria	Halobacteriales		Halobacteriaceae	Haloquadratum	Haloquadratum walsbyi DSM 16790	uid58673	ND	Aquatic
Archaea	Euryarchaeota	Halobacteria	Halobacteriales		Halobacteriaceae	Halorhabdus	Halorhabdus utahensis DSM 12940	uid59189	Aerobic	Terrestrial
Archaea	Euryarchaeota	Halobacteria	Halobacteriales		Halobacteriaceae	Halorubrum	Halorubrum lacusprofundi ATCC 49239	uid58807	Aerobic	Aquatic
Archaea	Euryarchaeota	Halobacteria	Halobacteriales		Halobacteriaceae	Haloterrigena	Haloterrigena turkmenica DSM 5511	uid43501	Aerobic	Specialized
Archaea	Euryarchaeota	Methanobacteria	Methanobacteriales		Methanobacteriaceae	Methanobacterium	Methanobacterium sp. AL-21	uid63623	ND	ND
Archaea	Euryarchaeota	Methanobacteria	Methanobacteriales		Methanobacteriaceae	Methanobrevibacter	Methanobrevibacter ruminantium M1	uid45857	Anaerobic	ND
Archaea	Euryarchaeota	Methanobacteria	Methanobacteriales		Methanobacteriaceae	Methanobrevibacter	Methanobrevibacter smithii ATCC 35061	uid58827	Anaerobic	Multiple
Archaea	Euryarchaeota	Methanococci	Methanococcales		Methanocaldococcaceae	Methanocaldococcus	Methanocaldococcus fervens AG86	uid59347	Anaerobic	Specialized
Archaea	Euryarchaeota	Methanococci	Methanococcales		Methanocaldococcaceae	Methanocaldococcus	Methanocaldococcus sp. FS406-22	uid42499	Anaerobic	Specialized
Archaea	Euryarchaeota	Methanococci	Methanococcales		Methanocaldococcaceae	Methanocaldococcus	Methanocaldococcus infernus ME	uid48803	Anaerobic	Specialized
Archaea	Euryarchaeota	Methanococci	Methanococcales		Methanocaldococcaceae	Methanocaldococcus	Methanocaldococcus jannaschii DSM 2661	uid57713	Anaerobic	Aquatic
Archaea	Euryarchaeota	Methanococci	Methanococcales		Methanocaldococcaceae	Methanocaldococcus	Methanocaldococcus vulcanius M7	uid41131	Anaerobic	Specialized
Archaea	Euryarchaeota	Methanomicrobia	Methanocellales		Methanocellaceae	Methanocella	Methanocella paludicola SANAE	uid42887	ND	ND
Archaea	Euryarchaeota	Methanomicrobia	Methanosarcinales		Methanosarcinaceae	Methanococcoides	Methanococcoides burtonii DSM 6242	uid58023	Anaerobic	Aquatic
Archaea	Euryarchaeota	Methanococci	Methanococcales		Methanococcaceae	Methanococcus	Methanococcus aeolicus Nankai-3	uid58823	Anaerobic	Aquatic
Archaea	Euryarchaeota	Methanococci	Methanococcales		Methanococcaceae	Methanococcus	Methanococcus maripaludis C5	uid58741	Anaerobic	Aquatic
Archaea	Euryarchaeota	Methanococci	Methanococcales		Methanococcaceae	Methanococcus	Methanococcus maripaludis C6	uid58947	Anaerobic	Aquatic
Archaea	Euryarchaeota	Methanococci	Methanococcales		Methanococcaceae	Methanococcus	Methanococcus maripaludis C7	uid58847	Anaerobic	Aquatic
Archaea	Euryarchaeota	Methanococci	Methanococcales		Methanococcaceae	Methanococcus	Methanococcus maripaludis S2	uid58035	Anaerobic	Aquatic
Archaea	Euryarchaeota	Methanococci	Methanococcales		Methanococcaceae	Methanococcus	Methanococcus vannielii SB	uid58767	Anaerobic	Aquatic
Archaea	Euryarchaeota	Methanococci	Methanococcales		Methanococcaceae	Methanococcus	Methanococcus voltae A3	uid49529	Anaerobic	Aquatic
Archaea	Euryarchaeota	Methanomicrobia	Methanomicrobiales		Methanocorpusculaceae	Methanocorpusculum	Methanocorpusculum labreanum Z	uid58785	Anaerobic	Aquatic
Archaea	Euryarchaeota	Methanomicrobia	Methanomicrobiales		Methanomicrobiaceae	Methanoculleus	Methanoculleus marisnigri JR1	uid58561	Anaerobic	Aquatic
Archaea	Euryarchaeota	Methanomicrobia	Methanosarcinales		Methanosarcinaceae	Methanohalobium	Methanohalobium evestigatum Z-7303	uid49857	Anaerobic	Specialized
Archaea	Euryarchaeota	Methanomicrobia	Methanosarcinales		Methanosarcinaceae	Methanohalophilus	Methanohalophilus mahii DSM 5219	uid47313	Anaerobic	Specialized
Archaea	Euryarchaeota	Methanomicrobia	Methanomicrobiales		Methanomicrobiaceae	Methanoplanus	Methanoplanus petrolearius DSM 11571	uid52695	Anaerobic	Aquatic
Archaea	Euryarchaeota	Methanopyri	Methanopyrales		Methanopyraceae	Methanopyrus	Methanopyrus kandleri AV19	uid57883	Anaerobic	Specialized
Archaea	Euryarchaeota	Methanomicrobia	Methanosarcinales		Methanosaetaceae	Methanosaeta	Methanosaeta thermophila PT (Methanothrix thermophila PT)	uid58469	Anaerobic	ND
Archaea	Euryarchaeota	Methanomicrobia	Methanosarcinales		Methanosarcinaceae	Methanosarcina	Methanosarcina acetivorans C2A	uid57879	Anaerobic	Aquatic
Archaea	Euryarchaeota	Methanomicrobia	Methanosarcinales		Methanosarcinaceae	Methanosarcina	Methanosarcina barkeri str. Fusaro	uid57715	Anaerobic	Multiple
Archaea	Euryarchaeota	Methanomicrobia	Methanosarcinales		Methanosarcinaceae	Methanosarcina	Methanosarcina mazei Go1	uid57893	Anaerobic	Multiple
Archaea	Euryarchaeota	Methanobacteria	Methanobacteriales		Methanobacteriaceae	Methanosphaera	Methanosphaera stadtmanae DSM 3091	uid58407	Anaerobic	Host-associated
Archaea	Euryarchaeota	Methanomicrobia	Methanomicrobiales			Methanosphaerula	Methanosphaerula palustris E1-9c	uid59193	Anaerobic	Specialized
Archaea	Euryarchaeota	Methanomicrobia	Methanomicrobiales		Methanospirillaceae	Methanospirillum	Methanospirillum hungatei JF-1	uid58181	Anaerobic	Multiple
Archaea	Euryarchaeota	Methanobacteria	Methanobacteriales		Methanobacteriaceae	Methanothermobacter	Methanothermobacter marburgensis str. Marburg	uid51637	Anaerobic	Aquatic
Archaea	Euryarchaeota	Methanobacteria	Methanobacteriales		Methanobacteriaceae	Methanothermobacter	Methanothermobacter thermautotrophicus str. Delta H	uid57877	Anaerobic	Specialized
Archaea	Euryarchaeota	Methanobacteria	Methanobacteriales		Methanothermaceae	Methanothermus	Methanothermus fervidus DSM 2088	uid60167	Anaerobic	Specialized
Archaea	Euryarchaeota	Halobacteria	Halobacteriales		Halobacteriaceae	Natrialba	Natrialba magadii ATCC 43099	uid46245	Aerobic	Specialized
Archaea	Euryarchaeota	Halobacteria	Halobacteriales		Halobacteriaceae	Natronomonas	Natronomonas pharaonis DSM 2160	uid58435	Aerobic	Aquatic
Archaea	Euryarchaeota	Thermoplasmata	Thermoplasmatales		Picrophilaceae	Picrophilus	Picrophilus torridus DSM 9790	uid58041	Aerobic	Specialized
Archaea	Euryarchaeota	Thermococci	Thermococcales		Thermococcaceae	Pyrococcus	Pyrococcus abyssi GE5	uid62903	Anaerobic	Aquatic
Archaea	Euryarchaeota	Thermococci	Thermococcales		Thermococcaceae	Pyrococcus	Pyrococcus furiosus DSM 3638	uid57873	Anaerobic	Aquatic
Archaea	Euryarchaeota	Thermococci	Thermococcales		Thermococcaceae	Pyrococcus	Pyrococcus horikoshii OT3	uid57753	Anaerobic	Aquatic
Archaea	Euryarchaeota	Thermococci	Thermococcales		Thermococcaceae	Thermococcus	Thermococcus barophilus MP	uid54733	ND	Aquatic
Archaea	Euryarchaeota	Thermococci	Thermococcales		Thermococcaceae	Thermococcus	Thermococcus gammatolerans EJ3	uid59389	Anaerobic	Specialized
Archaea	Euryarchaeota	Thermococci	Thermococcales		Thermococcaceae	Thermococcus	Thermococcus kodakarensis KOD1	uid58225	Anaerobic	Specialized
Archaea	Euryarchaeota	Thermococci	Thermococcales		Thermococcaceae	Thermococcus	Thermococcus onnurineus NA1	uid59043	Anaerobic	Terrestrial
Archaea	Euryarchaeota	Thermococci	Thermococcales		Thermococcaceae	Thermococcus	Thermococcus sibiricus MM 739	uid59399	Anaerobic	ND
Archaea	Euryarchaeota	Thermoplasmata	Thermoplasmatales		Thermoplasmataceae	Thermoplasma	Thermoplasma acidophilum DSM 1728	uid61573	Facultative	Specialized
Archaea	Euryarchaeota	Thermoplasmata	Thermoplasmatales		Thermoplasmataceae	Thermoplasma	Thermoplasma volcanium GSS1	uid57751	Facultative	Specialized
Archaea	Euryarchaeota	environmental samples				Euryarchaeota	uncultured methanogenic archaeon RC-I	uid61623	ND	Host-associated
Archaea	Korarchaeota	Candidatus Korarchaeum				Korarchaeota	Candidatus Korarchaeum cryptofilum OPF8	uid58601	Anaerobic	Specialized
Archaea	Nanoarchaeota	Nanoarchaeum				Nanoarchaeum	Nanoarchaeum equitans Kin4-M	uid58009	Anaerobic	HostAssociated
Archaea	Thaumarchaeota	Cenarchaeales	Cenarchaeales		Cenarchaeaceae	Cenarchaeum	Cenarchaeum symbiosum A	uid61411	ND	ND
Archaea	Thaumarchaeota	Cenarchaeales	Cenarchaeales		Cenarchaeaceae	Cenarchaeum	Cenarchaeum symbiosum B	uid41991	ND	HostAssociated
Archaea	Thaumarchaeota	marine archaeal group 1	Nitrosopumilales		Nitrosopumilaceae	Nitrosopumilus	Nitrosopumilus maritimus SCM1	uid58903	Aerobic	Aquatic
Bacteria	Acidobacteria	Acidobacteriales	Acidobacteriales		Acidobacteriaceae	Acidobacterium	Acidobacterium capsulatum ATCC 51196	uid59127	Aerobic	Multiple
Bacteria	Acidobacteria	Acidobacteriales	Acidobacteriales		Acidobacteriaceae	Acidobacterium	Acidobacterium sp. MP5ACTX9	uid50551	Aerobic	ND
Bacteria	Acidobacteria	Candidatus Koribacter				Acidobacteria	Candidatus Koribacter versatilis Ellin345	uid58479	Aerobic	Terrestrial
Bacteria	Acidobacteria	Solibacteres	Solibacterales		Solibacteraceae	Solibacteraceae	Candidatus Solibacter usitatus Ellin6076	uid58139	Aerobic	Terrestrial
Bacteria	Acidobacteria	Acidobacteriales	Acidobacteriales		Acidobacteriaceae	Terriglobus	Terriglobus saanensis SP1PR4	uid53251	ND	Terrestrial
Bacteria	Actinobacteria	Acidimicrobidae	Acidimicrobiales	Acidimicrobineae	Acidimicrobiaceae	Acidimicrobium	Acidimicrobium ferrooxidans DSM 10331	uid59215	Anaerobic	Specialized
Bacteria	Actinobacteria	Actinobacteridae	Actinomycetales	Frankineae	Acidothermaceae	Acidothermus	Acidothermus cellulolyticus 11B	uid58501	Aerobic	Aquatic
Bacteria	Actinobacteria	Actinobacteridae	Actinomycetales	Pseudonocardineae	Actinosynnemataceae	Actinosynnema	Actinosynnema mirum DSM 43827	uid58951	ND	Terrestrial
Bacteria	Actinobacteria	Actinobacteridae	Actinomycetales	Pseudonocardineae	Pseudonocardiaceae	Amycolatopsis	Amycolatopsis mediterranei U32	uid50565	Aerobic	ND
Bacteria	Actinobacteria	Actinobacteridae	Actinomycetales	Actinomycineae	Actinomycetaceae	Arcanobacterium	Arcanobacterium haemolyticum DSM 20595	uid49489	Facultative	Host-associated
Bacteria	Actinobacteria	Actinobacteridae	Actinomycetales	Micrococcineae	Micrococcaceae	Arthrobacter	Arthrobacter arilaitensis Re117	uid53509	ND	ND
Bacteria	Actinobacteria	Actinobacteridae	Actinomycetales	Micrococcineae	Micrococcaceae	Arthrobacter	Arthrobacter aurescens TC1	uid58109	Aerobic	Terrestrial
Bacteria	Actinobacteria	Actinobacteridae	Actinomycetales	Micrococcineae	Micrococcaceae	Arthrobacter	Arthrobacter chlorophenolicus A6	uid58969	Aerobic	Terrestrial
Bacteria	Actinobacteria	Actinobacteridae	Actinomycetales	Micrococcineae	Micrococcaceae	Arthrobacter	Arthrobacter sp. FB24	uid58141	ND	ND
Bacteria	Actinobacteria	Actinobacteridae	Actinomycetales	Micrococcineae	Micrococcaceae	Arthrobacter	Arthrobacter phenanthrenivorans Sphe3	uid63629	Aerobic	Terrestrial
Bacteria	Actinobacteria	Coriobacteridae	Coriobacteriales	Coriobacterineae	Coriobacteriaceae	Atopobium	Atopobium parvulum DSM 20469	uid59195	Anaerobic	Host-associated
Bacteria	Actinobacteria	Actinobacteridae	Actinomycetales	Micrococcineae	Beutenbergiaceae	Beutenbergia	Beutenbergia cavernae DSM 12333	uid59047	Aerobic	Terrestrial
Bacteria	Actinobacteria	Actinobacteridae	Bifidobacteriales		Bifidobacteriaceae	Bifidobacterium	Bifidobacterium adolescentis ATCC 15703	uid58559	Anaerobic	Host-associated
Bacteria	Actinobacteria	Actinobacteridae	Bifidobacteriales		Bifidobacteriaceae	Bifidobacterium	Bifidobacterium animalis subsp. lactis AD011	uid58911	Anaerobic	Multiple
Bacteria	Actinobacteria	Actinobacteridae	Bifidobacteriales		Bifidobacteriaceae	Bifidobacterium	Bifidobacterium animalis subsp. lactis Bl-04	uid59359	Anaerobic	Multiple
Bacteria	Actinobacteria	Actinobacteridae	Bifidobacteriales		Bifidobacteriaceae	Bifidobacterium	Bifidobacterium animalis subsp. lactis DSM 10140	uid59357	Anaerobic	Multiple
Bacteria	Actinobacteria	Actinobacteridae	Bifidobacteriales		Bifidobacteriaceae	Bifidobacterium	Bifidobacterium bifidum PRL2010	uid59883	Anaerobic	ND
Bacteria	Actinobacteria	Actinobacteridae	Bifidobacteriales		Bifidobacteriaceae	Bifidobacterium	Bifidobacterium bifidum S17	uid59545	ND	ND
Bacteria	Actinobacteria	Actinobacteridae	Bifidobacteriales		Bifidobacteriaceae	Bifidobacterium	Bifidobacterium dentium Bd1	uid43091	Anaerobic	ND
Bacteria	Actinobacteria	Actinobacteridae	Bifidobacteriales		Bifidobacteriaceae	Bifidobacterium	Bifidobacterium longum subsp. longum BBMN68	uid60163	ND	ND
Bacteria	Actinobacteria	Actinobacteridae	Bifidobacteriales		Bifidobacteriaceae	Bifidobacterium	Bifidobacterium longum DJO10A	uid58833	Anaerobic	Host-associated
Bacteria	Actinobacteria	Actinobacteridae	Bifidobacteriales		Bifidobacteriaceae	Bifidobacterium	Bifidobacterium longum subsp. infantis 157F	uid62693	Anaerobic	Host-associated
Bacteria	Actinobacteria	Actinobacteridae	Bifidobacteriales		Bifidobacteriaceae	Bifidobacterium	Bifidobacterium longum subsp. infantis ATCC 15697	uid58677	Anaerobic	Host-associated
Bacteria	Actinobacteria	Actinobacteridae	Bifidobacteriales		Bifidobacteriaceae	Bifidobacterium	Bifidobacterium longum subsp. longum JCM 1217	uid62695	Anaerobic	ND
Bacteria	Actinobacteria	Actinobacteridae	Bifidobacteriales		Bifidobacteriaceae	Bifidobacterium	Bifidobacterium longum subsp. longum JDM301	uid49131	Aerobic	Host-associated
Bacteria	Actinobacteria	Actinobacteridae	Bifidobacteriales		Bifidobacteriaceae	Bifidobacterium	Bifidobacterium longum NCC2705	uid57939	Anaerobic	Host-associated
Bacteria	Actinobacteria	Actinobacteridae	Actinomycetales	Micrococcineae	Dermabacteraceae	Brachybacterium	Brachybacterium faecium DSM 4810	uid58649	Aerobic	Terrestrial
Bacteria	Actinobacteria	Actinobacteridae	Actinomycetales	Catenulisporineae	Catenulisporaceae	Catenulispora	Catenulispora acidiphila DSM 44928	uid59077	Aerobic	Terrestrial
Bacteria	Actinobacteria	Actinobacteridae	Actinomycetales	Micrococcineae	Cellulomonadaceae	Cellulomonas	Cellulomonas flavigena DSM 20109	uid48821	Facultative	Terrestrial
Bacteria	Actinobacteria	Actinobacteridae	Actinomycetales	Micrococcineae	Microbacteriaceae	Clavibacter	Clavibacter michiganensis subsp. michiganensis NCPPB 382	uid61625	Aerobic	Multiple
Bacteria	Actinobacteria	Actinobacteridae	Actinomycetales	Micrococcineae	Microbacteriaceae	Clavibacter	Clavibacter michiganensis subsp. sepedonicus	uid61577	Aerobic	Multiple
Bacteria	Actinobacteria	Rubrobacteridae	Solirubrobacterales		Conexibacteraceae	Conexibacter	Conexibacter woesei DSM 14684	uid43467	Aerobic	Terrestrial
Bacteria	Actinobacteria	Actinobacteridae	Actinomycetales	Corynebacterineae	Corynebacteriaceae	Corynebacterium	Corynebacterium aurimucosum ATCC 700975	uid59409	Facultative	Host-associated
Bacteria	Actinobacteria	Actinobacteridae	Actinomycetales	Corynebacterineae	Corynebacteriaceae	Corynebacterium	Corynebacterium diphtheriae NCTC 13129	uid57691	Aerobic	Multiple
Bacteria	Actinobacteria	Actinobacteridae	Actinomycetales	Corynebacterineae	Corynebacteriaceae	Corynebacterium	Corynebacterium efficiens YS-314	uid62905	Facultative	Host-associated
Bacteria	Actinobacteria	Actinobacteridae	Actinomycetales	Corynebacterineae	Corynebacteriaceae	Corynebacterium	Corynebacterium glutamicum ATCC 13032	uid57905	Facultative	Multiple
Bacteria	Actinobacteria	Actinobacteridae	Actinomycetales	Corynebacterineae	Corynebacteriaceae	Corynebacterium	Corynebacterium glutamicum ATCC 13032	uid61611	Facultative	Multiple
Bacteria	Actinobacteria	Actinobacteridae	Actinomycetales	Corynebacterineae	Corynebacteriaceae	Corynebacterium	Corynebacterium glutamicum R	uid58897	Facultative	Multiple
Bacteria	Actinobacteria	Actinobacteridae	Actinomycetales	Corynebacterineae	Corynebacteriaceae	Corynebacterium	Corynebacterium jeikeium K411	uid58399	Facultative	Multiple
Bacteria	Actinobacteria	Actinobacteridae	Actinomycetales	Corynebacterineae	Corynebacteriaceae	Corynebacterium	Corynebacterium kroppenstedtii DSM 44385	uid59411	Facultative	Host-associated
Bacteria	Actinobacteria	Actinobacteridae	Actinomycetales	Corynebacterineae	Corynebacteriaceae	Corynebacterium	Corynebacterium pseudotuberculosis FRC41	uid50585	ND	ND
Bacteria	Actinobacteria	Actinobacteridae	Actinomycetales	Corynebacterineae	Corynebacteriaceae	Corynebacterium	Corynebacterium urealyticum DSM 7109	uid61639	Aerobic	Host-associated
Bacteria	Actinobacteria	Coriobacteridae	Coriobacteriales	Coriobacterineae	Coriobacteriaceae	Cryptobacterium	Cryptobacterium curtum DSM 15641	uid59041	Anaerobic	ND
Bacteria	Actinobacteria	Coriobacteridae	Coriobacteriales	Coriobacterineae	Coriobacteriaceae	Eggerthella	Eggerthella lenta DSM 2243	uid59079	Anaerobic	Host-associated
Bacteria	Actinobacteria	Actinobacteridae	Actinomycetales	Frankineae	Frankiaceae	Frankia	Frankia alni ACN14a	uid58695	ND	Host-associated
Bacteria	Actinobacteria	Actinobacteridae	Actinomycetales	Frankineae	Frankiaceae	Frankia	Frankia sp. CcI3	uid58397	Aerobic	Multiple
Bacteria	Actinobacteria	Actinobacteridae	Actinomycetales	Frankineae	Frankiaceae	Frankia	Frankia sp. EAN1pec	uid58367	Aerobic	Multiple
Bacteria	Actinobacteria	Actinobacteridae	Actinomycetales	Frankineae	Frankiaceae	Frankia	Frankia sp. EuI1c	uid42615	Aerobic	Multiple
Bacteria	Actinobacteria	Actinobacteridae	Bifidobacteriales		Bifidobacteriaceae	Gardnerella	Gardnerella vaginalis 409-05	uid43211	Anaerobic	ND
Bacteria	Actinobacteria	Actinobacteridae	Bifidobacteriales		Bifidobacteriaceae	Gardnerella	Gardnerella vaginalis ATCC 14019	uid55487	Anaerobic	Host-associated
Bacteria	Actinobacteria	Actinobacteridae	Actinomycetales	Frankineae	Geodermatophilaceae	Geodermatophilus	Geodermatophilus obscurus DSM 43160	uid43725	Aerobic	Terrestrial
Bacteria	Actinobacteria	Actinobacteridae	Actinomycetales	Corynebacterineae	Gordoniaceae	Gordonia	Gordonia bronchialis DSM 43247	uid41403	Aerobic	Host-associated
Bacteria	Actinobacteria	Actinobacteridae	Actinomycetales	Micrococcineae	Intrasporangiaceae	Intrasporangium	Intrasporangium calvum DSM 43043	uid61729	Aerobic	ND
Bacteria	Actinobacteria	Actinobacteridae	Actinomycetales	Micrococcineae	Jonesiaceae	Jonesia	Jonesia denitrificans DSM 20603	uid59053	Facultative	ND
Bacteria	Actinobacteria	Actinobacteridae	Actinomycetales	Kineosporiineae	Kineosporiaceae	Kineococcus	Kineococcus radiotolerans SRS30216	uid58067	Aerobic	Multiple
Bacteria	Actinobacteria	Actinobacteridae	Actinomycetales	Micrococcineae	Micrococcaceae	Kocuria	Kocuria rhizophila DC2201	uid59099	Aerobic	Multiple
Bacteria	Actinobacteria	Actinobacteridae	Actinomycetales	Propionibacterineae	Nocardioidaceae	Kribbella	Kribbella flavida DSM 17836	uid43465	Aerobic	Terrestrial
Bacteria	Actinobacteria	Actinobacteridae	Actinomycetales	Micrococcineae	Dermacoccaceae	Kytococcus	Kytococcus sedentarius DSM 20547	uid59071	Aerobic	ND
Bacteria	Actinobacteria	Actinobacteridae	Actinomycetales	Micrococcineae	Microbacteriaceae	Leifsonia	Leifsonia xyli subsp. xyli str. CTCB07	uid57759	Aerobic	Host-associated
Bacteria	Actinobacteria	Actinobacteridae	Actinomycetales	Micrococcineae	Microbacteriaceae	Microbacterium	Microbacterium testaceum StLB037	uid62789	ND	ND
Bacteria	Actinobacteria	Actinobacteridae	Actinomycetales	Micrococcineae	Micrococcaceae	Micrococcus	Micrococcus luteus NCTC 2665	uid59033	Aerobic	Multiple
Bacteria	Actinobacteria	Actinobacteridae	Actinomycetales	Micromonosporineae	Micromonosporaceae	Micromonospora	Micromonospora aurantiaca ATCC 27029	uid42501	Aerobic	Multiple
Bacteria	Actinobacteria	Actinobacteridae	Actinomycetales	Micromonosporineae	Micromonosporaceae	Micromonospora	Micromonospora sp. L5	uid45895	Aerobic	ND
Bacteria	Actinobacteria	Actinobacteridae	Actinomycetales	Actinomycineae	Actinomycetaceae	Mobiluncus	Mobiluncus curtisii ATCC 43063	uid49695	Anaerobic	ND
Bacteria	Actinobacteria	Actinobacteridae	Actinomycetales	Corynebacterineae	Mycobacteriaceae	Mycobacterium	Mycobacterium abscessus ATCC 19977	uid61613	Aerobic	Multiple
Bacteria	Actinobacteria	Actinobacteridae	Actinomycetales	Corynebacterineae	Mycobacteriaceae	Mycobacterium	Mycobacterium avium 104	uid57693	Aerobic	Host-associated
Bacteria	Actinobacteria	Actinobacteridae	Actinomycetales	Corynebacterineae	Mycobacteriaceae	Mycobacterium	Mycobacterium avium subsp. paratuberculosis K-10	uid57699	Aerobic	Multiple
Bacteria	Actinobacteria	Actinobacteridae	Actinomycetales	Corynebacterineae	Mycobacteriaceae	Mycobacterium	Mycobacterium bovis AF2122/97	uid57695	Aerobic	Host-associated
Bacteria	Actinobacteria	Actinobacteridae	Actinomycetales	Corynebacterineae	Mycobacteriaceae	Mycobacterium	Mycobacterium bovis BCG str. Pasteur 1173P2	uid58781	Aerobic	Host-associated
Bacteria	Actinobacteria	Actinobacteridae	Actinomycetales	Corynebacterineae	Mycobacteriaceae	Mycobacterium	Mycobacterium bovis BCG str. Tokyo 172	uid59281	Aerobic	Host-associated
Bacteria	Actinobacteria	Actinobacteridae	Actinomycetales	Corynebacterineae	Mycobacteriaceae	Mycobacterium	Mycobacterium gilvum PYR-GCK	uid59421	ND	ND
Bacteria	Actinobacteria	Actinobacteridae	Actinomycetales	Corynebacterineae	Mycobacteriaceae	Mycobacterium	Mycobacterium sp. JLS	uid58489	ND	Multiple
Bacteria	Actinobacteria	Actinobacteridae	Actinomycetales	Corynebacterineae	Mycobacteriaceae	Mycobacterium	Mycobacterium sp. KMS	uid58491	ND	Multiple
Bacteria	Actinobacteria	Actinobacteridae	Actinomycetales	Corynebacterineae	Mycobacteriaceae	Mycobacterium	Mycobacterium leprae Br4923	uid59293	Aerobic	Host-associated
Bacteria	Actinobacteria	Actinobacteridae	Actinomycetales	Corynebacterineae	Mycobacteriaceae	Mycobacterium	Mycobacterium leprae TN	uid57697	Aerobic	Host-associated
Bacteria	Actinobacteria	Actinobacteridae	Actinomycetales	Corynebacterineae	Mycobacteriaceae	Mycobacterium	Mycobacterium marinum M	uid59423	Aerobic	Multiple
Bacteria	Actinobacteria	Actinobacteridae	Actinomycetales	Corynebacterineae	Mycobacteriaceae	Mycobacterium	Mycobacterium sp. MCS	uid58465	ND	ND
Bacteria	Actinobacteria	Actinobacteridae	Actinomycetales	Corynebacterineae	Mycobacteriaceae	Mycobacterium	Mycobacterium smegmatis str. MC2 155	uid57701	Aerobic	Host-associated
Bacteria	Actinobacteria	Actinobacteridae	Actinomycetales	Corynebacterineae	Mycobacteriaceae	Mycobacterium	Mycobacterium sp. Spyr1	uid61403	Aerobic	Terrestrial
Bacteria	Actinobacteria	Actinobacteridae	Actinomycetales	Corynebacterineae	Mycobacteriaceae	Mycobacterium	Mycobacterium tuberculosis CDC1551	uid57775	Aerobic	Host-associated
Bacteria	Actinobacteria	Actinobacteridae	Actinomycetales	Corynebacterineae	Mycobacteriaceae	Mycobacterium	Mycobacterium tuberculosis F11	uid58417	Aerobic	Host-associated
Bacteria	Actinobacteria	Actinobacteridae	Actinomycetales	Corynebacterineae	Mycobacteriaceae	Mycobacterium	Mycobacterium tuberculosis H37Ra	uid58853	Aerobic	Host-associated
Bacteria	Actinobacteria	Actinobacteridae	Actinomycetales	Corynebacterineae	Mycobacteriaceae	Mycobacterium	Mycobacterium tuberculosis H37Rv	uid57777	Aerobic	Host-associated
Bacteria	Actinobacteria	Actinobacteridae	Actinomycetales	Corynebacterineae	Mycobacteriaceae	Mycobacterium	Mycobacterium tuberculosis KZN 1435	uid59069	Aerobic	Host-associated
Bacteria	Actinobacteria	Actinobacteridae	Actinomycetales	Corynebacterineae	Mycobacteriaceae	Mycobacterium	Mycobacterium ulcerans Agy99	uid62939	Aerobic	Host-associated
Bacteria	Actinobacteria	Actinobacteridae	Actinomycetales	Corynebacterineae	Mycobacteriaceae	Mycobacterium	Mycobacterium vanbaalenii PYR-1	uid58463	Aerobic	ND
Bacteria	Actinobacteria	Actinobacteridae	Actinomycetales	Frankineae	Nakamurellaceae	Nakamurella	Nakamurella multipartita DSM 44233	uid59221	ND	Terrestrial
Bacteria	Actinobacteria	Actinobacteridae	Actinomycetales	Corynebacterineae	Nocardiaceae	Nocardia	Nocardia farcinica IFM 10152	uid58203	Aerobic	Multiple
Bacteria	Actinobacteria	Actinobacteridae	Actinomycetales	Propionibacterineae	Nocardioidaceae	Nocardioides	Nocardioides sp. JS614	uid58149	Aerobic	Terrestrial
Bacteria	Actinobacteria	Actinobacteridae	Actinomycetales	Streptosporangineae	Nocardiopsaceae	Nocardiopsis	Nocardiopsis dassonvillei subsp. dassonvillei DSM 43111	uid49483	ND	Multiple
Bacteria	Actinobacteria	Coriobacteridae	Coriobacteriales	Coriobacterineae	Coriobacteriaceae	Olsenella	Olsenella uli DSM 7084	uid51367	Anaerobic	ND
Bacteria	Actinobacteria	Actinobacteridae	Actinomycetales	Propionibacterineae	Propionibacteriaceae	Propionibacterium	Propionibacterium acnes KPA171202	uid58101	Anaerobic	Host-associated
Bacteria	Actinobacteria	Actinobacteridae	Actinomycetales	Propionibacterineae	Propionibacteriaceae	Propionibacterium	Propionibacterium acnes SK137	uid48071	Anaerobic	ND
Bacteria	Actinobacteria	Actinobacteridae	Actinomycetales	Propionibacterineae	Propionibacteriaceae	Propionibacterium	Propionibacterium freudenreichii subsp. shermanii CIRM-BIA1	uid49535	Facultative	Multiple
Bacteria	Actinobacteria	Actinobacteridae	Actinomycetales	Micrococcineae	Micrococcaceae	Renibacterium	Renibacterium salmoninarum ATCC 33209	uid58899	Facultative	Host-associated
Bacteria	Actinobacteria	Actinobacteridae	Actinomycetales	Corynebacterineae	Nocardiaceae	Rhodococcus	Rhodococcus equi 103S	uid60171	Aerobic	Multiple
Bacteria	Actinobacteria	Actinobacteridae	Actinomycetales	Corynebacterineae	Nocardiaceae	Rhodococcus	Rhodococcus erythropolis PR4	uid59019	Aerobic	Multiple
Bacteria	Actinobacteria	Actinobacteridae	Actinomycetales	Corynebacterineae	Nocardiaceae	Rhodococcus	Rhodococcus jostii RHA1	uid58325	Aerobic	Terrestrial
Bacteria	Actinobacteria	Actinobacteridae	Actinomycetales	Corynebacterineae	Nocardiaceae	Rhodococcus	Rhodococcus opacus B4	uid13791	Aerobic	ND
Bacteria	Actinobacteria	Actinobacteridae	Actinomycetales	Micrococcineae	Micrococcaceae	Rothia	Rothia dentocariosa ATCC 17931	uid49331	Aerobic	Host-associated
Bacteria	Actinobacteria	Actinobacteridae	Actinomycetales	Micrococcineae	Micrococcaceae	Rothia	Rothia mucilaginosa DY-18	uid43093	ND	Host-associated
Bacteria	Actinobacteria	Rubrobacteridae	Rubrobacterales	Rubrobacterineae	Rubrobacteraceae	Rubrobacter	Rubrobacter xylanophilus DSM 9941	uid58057	Aerobic	Specialized
Bacteria	Actinobacteria	Actinobacteridae	Actinomycetales	Pseudonocardineae	Pseudonocardiaceae	Saccharomonospora	Saccharomonospora viridis DSM 43017	uid59055	ND	Multiple
Bacteria	Actinobacteria	Actinobacteridae	Actinomycetales	Pseudonocardineae	Pseudonocardiaceae	Saccharopolyspora	Saccharopolyspora erythraea NRRL 2338	uid62947	Aerobic	Terrestrial
Bacteria	Actinobacteria	Actinobacteridae	Actinomycetales	Micromonosporineae	Micromonosporaceae	Salinispora	Salinispora arenicola CNS-205	uid58659	Aerobic	Aquatic
Bacteria	Actinobacteria	Actinobacteridae	Actinomycetales	Micromonosporineae	Micromonosporaceae	Salinispora	Salinispora tropica CNB-440	uid58565	Aerobic	Aquatic
Bacteria	Actinobacteria	Actinobacteridae	Actinomycetales	Micrococcineae	Sanguibacteraceae	Sanguibacter	Sanguibacter keddieii DSM 10542	uid40845	Facultative	Host-associated
Bacteria	Actinobacteria	Actinobacteridae	Actinomycetales	Corynebacterineae	Segniliparaceae	Segniliparus	Segniliparus rotundus DSM 44985	uid49049	Aerobic	ND
Bacteria	Actinobacteria	Coriobacteridae	Coriobacteriales	Coriobacterineae	Coriobacteriaceae	Slackia	Slackia heliotrinireducens DSM 20476	uid59051	Anaerobic	Multiple
Bacteria	Actinobacteria	Actinobacteridae	Actinomycetales	Glycomycineae	Glycomycetaceae	Stackebrandtia	Stackebrandtia nassauensis DSM 44728	uid46663	Aerobic	ND
Bacteria	Actinobacteria	Actinobacteridae	Actinomycetales	Streptomycineae	Streptomycetaceae	Streptomyces	Streptomyces avermitilis MA-4680	uid57739	Aerobic	Multiple
Bacteria	Actinobacteria	Actinobacteridae	Actinomycetales	Streptomycineae	Streptomycetaceae	Streptomyces	Streptomyces coelicolor A3(2)	uid57801	Aerobic	Multiple
Bacteria	Actinobacteria	Actinobacteridae	Actinomycetales	Streptomycineae	Streptomycetaceae	Streptomyces	Streptomyces griseus subsp. griseus NBRC 13350	uid58983	Aerobic	Multiple
Bacteria	Actinobacteria	Actinobacteridae	Actinomycetales	Streptomycineae	Streptomycetaceae	Streptomyces	Streptomyces scabiei 87.22	uid46531	Aerobic	Terrestrial
Bacteria	Actinobacteria	Actinobacteridae	Actinomycetales	Streptosporangineae	Streptosporangiaceae	Streptosporangium	Streptosporangium roseum DSM 43021	uid42521	Aerobic	Terrestrial
Bacteria	Actinobacteria	Actinobacteridae	Actinomycetales	Streptosporangineae	Nocardiopsaceae	Thermobifida	Thermobifida fusca YX	uid57703	Aerobic	Multiple
Bacteria	Actinobacteria	Actinobacteridae	Actinomycetales	Pseudonocardineae	Pseudonocardiaceae	Thermobispora	Thermobispora bispora DSM 43833	uid48999	Aerobic	Terrestrial
Bacteria	Actinobacteria	Actinobacteridae	Actinomycetales	Streptosporangineae	Thermomonosporaceae	Thermomonospora	Thermomonospora curvata DSM 43183	uid41885	Aerobic	Specialized
Bacteria	Actinobacteria	Actinobacteridae	Actinomycetales	Micrococcineae		Tropheryma	Tropheryma whipplei TW08/27	uid57961	Aerobic	Host-associated
Bacteria	Actinobacteria	Actinobacteridae	Actinomycetales	Micrococcineae		Tropheryma	Tropheryma whipplei str. Twist	uid57705	Aerobic	Host-associated
Bacteria	Actinobacteria	Actinobacteridae	Actinomycetales	Corynebacterineae	Tsukamurellaceae	Tsukamurella	Tsukamurella paurometabola DSM 20162	uid48829	ND	Terrestrial
Bacteria	Actinobacteria	Actinobacteridae	Actinomycetales	Micrococcineae	Promicromonosporaceae	Xylanimonas	Xylanimonas cellulosilytica DSM 15894	uid41935	Aerobic	Specialized
Bacteria	Aquificae	Aquificales	Aquificales		Aquificaceae	Aquifex	Aquifex aeolicus VF5	uid57765	Aerobic	Specialized
Bacteria	Aquificae	Aquificales	Aquificales		Desulfurobacteriaceae	Desulfurobacterium	Desulfurobacterium thermolithotrophum DSM 11699	uid63405	Anaerobic	Aquatic
Bacteria	Aquificae	Aquificales	Aquificales		Aquificaceae	Hydrogenobacter	Hydrogenobacter thermophilus TK-6	uid45927	Aerobic	Specialized
Bacteria	Aquificae	Aquificales	Aquificales		Aquificaceae	Hydrogenobaculum	Hydrogenobaculum sp. Y04AAS1	uid58857	Aerobic	Aquatic
Bacteria	Aquificae	Aquificales	Aquificales		Hydrogenothermaceae	Persephonella	Persephonella marina EX-H1	uid58119	Microaerophilic	Aquatic
Bacteria	Aquificae	Aquificales	Aquificales		Hydrogenothermaceae	Sulfurihydrogenibium	Sulfurihydrogenibium azorense Az-Fu1	uid58121	Microaerophilic	Aquatic
Bacteria	Aquificae	Aquificales	Aquificales		Hydrogenothermaceae	Sulfurihydrogenibium	Sulfurihydrogenibium sp. YO3AOP1	uid58855	Facultative	Specialized
Bacteria	Aquificae	Aquificales	Aquificales		Aquificaceae	Thermocrinis	Thermocrinis albus DSM 14484	uid46231	Aerobic	ND
Bacteria	Aquificae	Aquificales	Aquificales		Desulfurobacteriaceae	Thermovibrio	Thermovibrio ammonificans HB-1	uid62095	Anaerobic	ND
Bacteria	Bacteroidetes	Bacteroidia	Bacteroidales		Bacteroidaceae	Bacteroides	Bacteroides fragilis NCTC 9343	uid57639	Anaerobic	Host-associated
Bacteria	Bacteroidetes	Bacteroidia	Bacteroidales		Bacteroidaceae	Bacteroides	Bacteroides fragilis YCH46	uid58195	Anaerobic	ND
Bacteria	Bacteroidetes	Bacteroidia	Bacteroidales		Bacteroidaceae	Bacteroides	Bacteroides helcogenes P 36-108	uid62135	Anaerobic	ND
Bacteria	Bacteroidetes	Bacteroidia	Bacteroidales		Bacteroidaceae	Bacteroides	Bacteroides salanitronis DSM 18170	uid63269	Anaerobic	ND
Bacteria	Bacteroidetes	Bacteroidia	Bacteroidales		Bacteroidaceae	Bacteroides	Bacteroides thetaiotaomicron VPI-5482	uid62913	Anaerobic	Host-associated
Bacteria	Bacteroidetes	Bacteroidia	Bacteroidales		Bacteroidaceae	Bacteroides	Bacteroides vulgatus ATCC 8482	uid58253	Anaerobic	Host-associated
Bacteria	Bacteroidetes	Flavobacteria	Flavobacteriales		Blattabacteriaceae	Blattabacterium	Blattabacterium sp. (Blattella germanica) str. Bge	uid41533	Aerobic	Host-associated
Bacteria	Bacteroidetes	Flavobacteria	Flavobacteriales		Blattabacteriaceae	Blattabacterium	Blattabacterium sp. (Periplaneta americana) str. BPLAN	uid41287	ND	Host-associated
Bacteria	Bacteroidetes	Candidatus Amoebophilus				Bacteroidetes	Candidatus Amoebophilus asiaticus 5a2	uid58963	ND	HostAssociated
Bacteria	Bacteroidetes	Bacteroidia	Bacteroidales			Bacteroidales	Candidatus Azobacteroides pseudotrichonymphae genomovar. CFP2	uid59163	ND	Specialized
Bacteria	Bacteroidetes	Flavobacteria	Flavobacteriales			Flavobacteriales	Candidatus Sulcia muelleri CARI	uid52535	ND	Specialized
Bacteria	Bacteroidetes	Flavobacteria	Flavobacteriales			Flavobacteriales	Candidatus Sulcia muelleri DMIN	uid47075	ND	Specialized
Bacteria	Bacteroidetes	Flavobacteria	Flavobacteriales			Flavobacteriales	Candidatus Sulcia muelleri GWSS	uid58943	ND	ND
Bacteria	Bacteroidetes	Flavobacteria	Flavobacteriales			Flavobacteriales	Candidatus Sulcia muelleri SMDSEM	uid59393	ND	Specialized
Bacteria	Bacteroidetes	Flavobacteria	Flavobacteriales		Flavobacteriaceae	Capnocytophaga	Capnocytophaga ochracea DSM 7271	uid59197	Facultative	Host-associated
Bacteria	Bacteroidetes	Flavobacteria	Flavobacteriales		Flavobacteriaceae	Cellulophaga	Cellulophaga algicola DSM 14237	uid62159	Aerobic	ND
Bacteria	Bacteroidetes	Flavobacteria	Flavobacteriales		Flavobacteriaceae	Cellulophaga	Cellulophaga lytica DSM 7489	uid63401	Aerobic	ND
Bacteria	Bacteroidetes	Sphingobacteria	Sphingobacteriales		Chitinophagaceae	Chitinophaga	Chitinophaga pinensis DSM 2588	uid59113	Aerobic	Terrestrial
Bacteria	Bacteroidetes	Flavobacteria	Flavobacteriales		Flavobacteriaceae	Croceibacter	Croceibacter atlanticus HTCC2559	uid49661	Aerobic	Aquatic
Bacteria	Bacteroidetes	Cytophagia	Cytophagales		Cytophagaceae	Cytophaga	Cytophaga hutchinsonii ATCC 33406	uid57651	Aerobic	Multiple
Bacteria	Bacteroidetes	Cytophagia	Cytophagales		Cytophagaceae	Dyadobacter	Dyadobacter fermentans DSM 18053	uid59049	Aerobic	Host-associated
Bacteria	Bacteroidetes	Flavobacteria	Flavobacteriales		Flavobacteriaceae	Flavobacteriaceae	Flavobacteriaceae bacterium 3519-10	uid59413	ND	ND
Bacteria	Bacteroidetes	Flavobacteria	Flavobacteriales		Flavobacteriaceae	Maribacter	Maribacter sp. HTCC2170	uid51877	ND	Aquatic
Bacteria	Bacteroidetes	Flavobacteria	Flavobacteriales		Flavobacteriaceae	Flavobacterium	Flavobacterium johnsoniae UW101	uid58493	Aerobic	Multiple
Bacteria	Bacteroidetes	Flavobacteria	Flavobacteriales		Flavobacteriaceae	Flavobacterium	Flavobacterium psychrophilum JIP02/86	uid61627	Aerobic	Aquatic
Bacteria	Bacteroidetes	Flavobacteria	Flavobacteriales		Flavobacteriaceae	Gramella	Gramella forsetii KT0803	uid58881	Aerobic	Multiple
Bacteria	Bacteroidetes	Cytophagia	Cytophagales		Cytophagaceae	Leadbetterella	Leadbetterella byssophila DSM 17132	uid60161	Aerobic	ND
Bacteria	Bacteroidetes	Cytophagia	Cytophagales		Flammeovirgaceae	Marivirga	Marivirga tractuosa DSM 4126	uid60837	ND	ND
Bacteria	Bacteroidetes	Bacteroidia	Bacteroidales		Porphyromonadaceae	Odoribacter	Odoribacter splanchnicus DSM 20712	uid63397	Anaerobic	ND
Bacteria	Bacteroidetes	Bacteroidia	Bacteroidales		Porphyromonadaceae	Paludibacter	Paludibacter propionicigenes WB4	uid60725	Anaerobic	Terrestrial
Bacteria	Bacteroidetes	Bacteroidia	Bacteroidales		Porphyromonadaceae	Parabacteroides	Parabacteroides distasonis ATCC 8503	uid58301	Anaerobic	Host-associated
Bacteria	Bacteroidetes	Sphingobacteria	Sphingobacteriales		Sphingobacteriaceae	Pedobacter	Pedobacter heparinus DSM 2366	uid59111	Aerobic	Terrestrial
Bacteria	Bacteroidetes	Sphingobacteria	Sphingobacteriales		Sphingobacteriaceae	Pedobacter	Pedobacter saltans DSM 12145	uid61349	ND	Terrestrial
Bacteria	Bacteroidetes	Bacteroidia	Bacteroidales		Porphyromonadaceae	Porphyromonas	Porphyromonas gingivalis ATCC 33277	uid58879	Anaerobic	Host-associated
Bacteria	Bacteroidetes	Bacteroidia	Bacteroidales		Porphyromonadaceae	Porphyromonas	Porphyromonas gingivalis W83	uid57641	Anaerobic	Host-associated
Bacteria	Bacteroidetes	Bacteroidia	Bacteroidales		Prevotellaceae	Prevotella	Prevotella melaninogenica ATCC 25845	uid51377	ND	ND
Bacteria	Bacteroidetes	Bacteroidia	Bacteroidales		Prevotellaceae	Prevotella	Prevotella ruminicola 23	uid47507	Anaerobic	Host-associated
Bacteria	Bacteroidetes	Sphingobacteria	Sphingobacteriales		Rhodothermaceae	Rhodothermus	Rhodothermus marinus DSM 4252	uid41729	Aerobic	Specialized
Bacteria	Bacteroidetes	Flavobacteria	Flavobacteriales		Flavobacteriaceae	Riemerella	Riemerella anatipestifer DSM 15868	uid60727	Facultative	Host-associated
Bacteria	Bacteroidetes	Flavobacteria	Flavobacteriales		Flavobacteriaceae	Robiginitalea	Robiginitalea biformata HTCC2501	uid58285	Aerobic	Aquatic
Bacteria	Bacteroidetes	Sphingobacteria	Sphingobacteriales		Rhodothermaceae	Salinibacter	Salinibacter ruber DSM 13855	uid58513	Aerobic	Specialized
Bacteria	Bacteroidetes	Sphingobacteria	Sphingobacteriales		Rhodothermaceae	Salinibacter	Salinibacter ruber M8	uid47323	Aerobic	Specialized
Bacteria	Bacteroidetes	Sphingobacteria	Sphingobacteriales		Sphingobacteriaceae	Sphingobacterium	Sphingobacterium sp. 21	uid64755	Aerobic	ND
Bacteria	Bacteroidetes	Cytophagia	Cytophagales		Cytophagaceae	Spirosoma	Spirosoma linguale DSM 74	uid43413	ND	Multiple
Bacteria	Bacteroidetes	Flavobacteria	Flavobacteriales		Flavobacteriaceae	Weeksella	Weeksella virosa DSM 16922	uid63627	ND	ND
Bacteria	Bacteroidetes	Flavobacteria	Flavobacteriales		Flavobacteriaceae	Zunongwangia	Zunongwangia profunda SM-A87	uid48073	Aerobic	Aquatic
Bacteria	candidate division WWE1	Candidatus Cloacamonas				candidate division WWE1	Candidatus Cloacamonas acidaminovorans	uid62959	ND	ND
Bacteria	Chlamydiae	Chlamydiales	Chlamydiales		Parachlamydiaceae	Parachlamydiaceae	Candidatus Protochlamydia amoebophila UWE25	uid58079	ND	Host-associated
Bacteria	Chlamydiae	Chlamydiales	Chlamydiales		Chlamydiaceae	Chlamydia	Chlamydia muridarum Nigg	uid57785	ND	Host-associated
Bacteria	Chlamydiae	Chlamydiales	Chlamydiales		Chlamydiaceae	Chlamydia	Chlamydia trachomatis 434/Bu	uid61633	ND	Host-associated
Bacteria	Chlamydiae	Chlamydiales	Chlamydiales		Chlamydiaceae	Chlamydia	Chlamydia trachomatis A/HAR-13	uid58333	ND	Host-associated
Bacteria	Chlamydiae	Chlamydiales	Chlamydiales		Chlamydiaceae	Chlamydia	Chlamydia trachomatis B/Jali20/OT	uid59351	ND	Host-associated
Bacteria	Chlamydiae	Chlamydiales	Chlamydiales		Chlamydiaceae	Chlamydia	Chlamydia trachomatis B/TZ1A828/OT	uid59349	ND	Host-associated
Bacteria	Chlamydiae	Chlamydiales	Chlamydiales		Chlamydiaceae	Chlamydia	Chlamydia trachomatis D/UW-3/CX	uid57637	ND	Host-associated
Bacteria	Chlamydiae	Chlamydiales	Chlamydiales		Chlamydiaceae	Chlamydia	Chlamydia trachomatis L2b/UCH-1/proctitis	uid61635	ND	Host-associated
Bacteria	Chlamydiae	Chlamydiales	Chlamydiales		Chlamydiaceae	Chlamydophila	Chlamydophila abortus S26/3	uid57963	ND	Host-associated
Bacteria	Chlamydiae	Chlamydiales	Chlamydiales		Chlamydiaceae	Chlamydophila	Chlamydophila caviae GPIC	uid57783	ND	Host-associated
Bacteria	Chlamydiae	Chlamydiales	Chlamydiales		Chlamydiaceae	Chlamydophila	Chlamydophila felis Fe/C-56	uid57971	ND	Host-associated
Bacteria	Chlamydiae	Chlamydiales	Chlamydiales		Chlamydiaceae	Chlamydophila	Chlamydophila pneumoniae AR39	uid57809	ND	Host-associated
Bacteria	Chlamydiae	Chlamydiales	Chlamydiales		Chlamydiaceae	Chlamydophila	Chlamydophila pneumoniae CWL029	uid57811	ND	Host-associated
Bacteria	Chlamydiae	Chlamydiales	Chlamydiales		Chlamydiaceae	Chlamydophila	Chlamydophila pneumoniae J138	uid57829	ND	Host-associated
Bacteria	Chlamydiae	Chlamydiales	Chlamydiales		Chlamydiaceae	Chlamydophila	Chlamydophila pneumoniae TW-183	uid57997	ND	Host-associated
Bacteria	Chlamydiae	Chlamydiales	Chlamydiales		Waddliaceae	Waddlia	Waddlia chondrophila WSU 86-1044	uid49531	ND	ND
Bacteria	Chlorobi	Chlorobia	Chlorobiales		Chlorobiaceae	Chlorobaculum	Chlorobaculum parvum NCIB 8327	uid59185	Facultative	Aquatic
Bacteria	Chlorobi	Chlorobia	Chlorobiales		Chlorobiaceae	Chlorobium	Chlorobium chlorochromatii CaD3	uid58375	Anaerobic	Aquatic
Bacteria	Chlorobi	Chlorobia	Chlorobiales		Chlorobiaceae	Chlorobium	Chlorobium limicola DSM 245	uid58127	Anaerobic	Aquatic
Bacteria	Chlorobi	Chlorobia	Chlorobiales		Chlorobiaceae	Pelodictyon	Chlorobium luteolum DSM 273	uid58175	Anaerobic	Multiple
Bacteria	Chlorobi	Chlorobia	Chlorobiales		Chlorobiaceae	Chlorobium	Chlorobium phaeobacteroides BS1	uid58131	ND	Aquatic
Bacteria	Chlorobi	Chlorobia	Chlorobiales		Chlorobiaceae	Chlorobium	Chlorobium phaeobacteroides DSM 266	uid58133	Facultative	Aquatic
Bacteria	Chlorobi	Chlorobia	Chlorobiales		Chlorobiaceae	Chlorobium	Chlorobium phaeovibrioides DSM 265 (Prosthecochloris vibrioformis	uid58129	Facultative	Aquatic
Bacteria	Chlorobi	Chlorobia	Chlorobiales		Chlorobiaceae	Chlorobaculum	Chlorobium tepidum TLS	uid57897	Anaerobic	Specialized
Bacteria	Chlorobi	Chlorobia	Chlorobiales		Chlorobiaceae	Chloroherpeton	Chloroherpeton thalassium ATCC 35110	uid59187	Facultative	Aquatic
Bacteria	Chlorobi	Chlorobia	Chlorobiales		Chlorobiaceae	Pelodictyon	Pelodictyon phaeoclathratiforme BU-1	uid58173	Anaerobic	Multiple
Bacteria	Chlorobi	Chlorobia	Chlorobiales		Chlorobiaceae	Prosthecochloris	Prosthecochloris aestuarii DSM 271	uid58151	ND	Aquatic
Bacteria	Chloroflexi	Anaerolineae	Anaerolineales	Anaerolineae	Anaerolineaceae	Anaerolinea	Anaerolinea thermophila UNI-1	uid62245	ND	ND
Bacteria	Chloroflexi	Chloroflexales	Chloroflexales		Chloroflexaceae	Chloroflexus	Chloroflexus aggregans DSM 9485	uid58621	Facultative	Specialized
Bacteria	Chloroflexi	Chloroflexales	Chloroflexales		Chloroflexaceae	Chloroflexus	Chloroflexus aurantiacus J-10-fl	uid57657	Anaerobic	Specialized
Bacteria	Chloroflexi	Chloroflexales	Chloroflexales		Chloroflexaceae	Chloroflexus	Chloroflexus sp. Y-400-fl	uid59085	ND	ND
Bacteria	Chloroflexi	Dehalococcoidetes				Dehalococcoides	Dehalococcoides sp. BAV1	uid58477	Anaerobic	ND
Bacteria	Chloroflexi	Dehalococcoidetes				Dehalococcoides	Dehalococcoides sp. CBDB1	uid58413	Anaerobic	Multiple
Bacteria	Chloroflexi	Dehalococcoidetes				Dehalococcoides	Dehalococcoides ethenogenes 195	uid57763	Anaerobic	Multiple
Bacteria	Chloroflexi	Dehalococcoidetes				Dehalococcoides	Dehalococcoides sp. GT	uid42115	Anaerobic	Aquatic
Bacteria	Chloroflexi	Dehalococcoidetes				Dehalococcoides	Dehalococcoides sp. VS	uid42393	Anaerobic	Aquatic
Bacteria	Chloroflexi	Dehalococcoidetes				Dehalogenimonas	Dehalogenimonas lykanthroporepellens BL-DC-9	uid48131	Anaerobic	ND
Bacteria	Chloroflexi	Herpetosiphonales	Herpetosiphonales		Herpetosiphonaceae	Herpetosiphon	Herpetosiphon aurantiacus ATCC 23779	uid58599	Aerobic	Multiple
Bacteria	Chloroflexi	Chloroflexales	Chloroflexales		Chloroflexaceae	Roseiflexus	Roseiflexus castenholzii DSM 13941	uid58287	Facultative	Aquatic
Bacteria	Chloroflexi	Chloroflexales	Chloroflexales		Chloroflexaceae	Roseiflexus	Roseiflexus sp. RS-1	uid58523	Facultative	Specialized
Bacteria	Chloroflexi	Sphaerobacteridae	Sphaerobacterales	Sphaerobacterineae	Sphaerobacteraceae	Sphaerobacter	Sphaerobacter thermophilus DSM 20745	uid41997	ND	ND
Bacteria	Chloroflexi	Thermomicrobiales	Thermomicrobiales		Thermomicrobiaceae	Thermomicrobium	Thermomicrobium roseum DSM 5159	uid59341	Aerobic	Specialized
Bacteria	Chrysiogenetes	Chrysiogenales	Chrysiogenales		Chrysiogenaceae	Desulfurispirillum	Desulfurispirillum indicum S5	uid45897	ND	ND
Bacteria	Cyanobacteria	Nostocales	Nostocales		Nostocaceae	Anabaena	'Nostoc azollae' 0708	uid49725	Aerobic	Multiple
Bacteria	Cyanobacteria	Acaryochloris				Acaryochloris	Acaryochloris marina MBIC11017	uid58167	Aerobic	Aquatic
Bacteria	Cyanobacteria	Nostocales	Nostocales		Nostocaceae	Anabaena	Anabaena variabilis ATCC 29413 (Anabaena flos-aquae UTEX 1444)	uid58043	Aerobic	Multiple
Bacteria	Cyanobacteria	Chroococcales	Chroococcales			Cyanothece	Cyanothece sp. ATCC 51142	uid59013	Facultative	Aquatic
Bacteria	Cyanobacteria	Chroococcales	Chroococcales			Cyanothece	Cyanothece sp. PCC 7424	uid59025	Facultative	Aquatic
Bacteria	Cyanobacteria	Chroococcales	Chroococcales			Cyanothece	Cyanothece sp. PCC 7425	uid59435	Facultative	Aquatic
Bacteria	Cyanobacteria	Chroococcales	Chroococcales			Cyanothece	Cyanothece sp. PCC 7822	uid52547	Anaerobic	Aquatic
Bacteria	Cyanobacteria	Chroococcales	Chroococcales			Cyanothece	Cyanothece sp. PCC 8801	uid59027	Facultative	Aquatic
Bacteria	Cyanobacteria	Chroococcales	Chroococcales			Cyanothece	Cyanothece sp. PCC 8802	uid59143	Facultative	Aquatic
Bacteria	Cyanobacteria	Gloeobacteria	Gloeobacterales			Gloeobacter	Gloeobacter violaceus PCC 7421	uid58011	ND	Terrestrial
Bacteria	Cyanobacteria	Chroococcales	Chroococcales			Microcystis	Microcystis aeruginosa NIES-843	uid59101	Aerobic	Aquatic
Bacteria	Cyanobacteria	Nostocales	Nostocales		Nostocaceae	Nostoc	Nostoc sp. PCC 7120 (Anabaena sp. PCC7120)	uid57803	Aerobic	Multiple
Bacteria	Cyanobacteria	Nostocales	Nostocales		Nostocaceae	Nostoc	Nostoc punctiforme PCC 73102 (Nostoc punctiforme ATCC 29133)	uid57767	Aerobic	Multiple
Bacteria	Cyanobacteria	Prochlorales	Prochlorales		Prochlorococcaceae	Prochlorococcus	Prochlorococcus marinus str. AS9601	uid58307	ND	Aquatic
Bacteria	Cyanobacteria	Prochlorales	Prochlorales		Prochlorococcaceae	Prochlorococcus	Prochlorococcus marinus subsp. marinus str. CCMP1375	uid57995	ND	Aquatic
Bacteria	Cyanobacteria	Prochlorales	Prochlorales		Prochlorococcaceae	Prochlorococcus	Prochlorococcus marinus str. MIT 9211	uid58309	ND	Aquatic
Bacteria	Cyanobacteria	Prochlorales	Prochlorales		Prochlorococcaceae	Prochlorococcus	Prochlorococcus marinus str. MIT 9215	uid58819	ND	Aquatic
Bacteria	Cyanobacteria	Prochlorales	Prochlorales		Prochlorococcaceae	Prochlorococcus	Prochlorococcus marinus str. MIT 9301	uid58437	ND	Aquatic
Bacteria	Cyanobacteria	Prochlorales	Prochlorales		Prochlorococcaceae	Prochlorococcus	Prochlorococcus marinus str. MIT 9303	uid58305	ND	Aquatic
Bacteria	Cyanobacteria	Prochlorales	Prochlorales		Prochlorococcaceae	Prochlorococcus	Prochlorococcus marinus str. MIT 9313	uid57773	ND	Aquatic
Bacteria	Cyanobacteria	Prochlorales	Prochlorales		Prochlorococcaceae	Prochlorococcus	Prochlorococcus marinus str. MIT 9515	uid58313	ND	Aquatic
Bacteria	Cyanobacteria	Prochlorales	Prochlorales		Prochlorococcaceae	Prochlorococcus	Prochlorococcus marinus str. NATL1A	uid58423	ND	Aquatic
Bacteria	Cyanobacteria	Prochlorales	Prochlorales		Prochlorococcaceae	Prochlorococcus	Prochlorococcus marinus str. NATL2A	uid58359	ND	Aquatic
Bacteria	Cyanobacteria	Prochlorales	Prochlorales		Prochlorococcaceae	Prochlorococcus	Prochlorococcus marinus subsp. pastoris str. CCMP1986	uid57761	ND	Aquatic
Bacteria	Cyanobacteria	Chroococcales	Chroococcales			Synechococcus	Synechococcus sp. CC9311	uid58123	ND	Aquatic
Bacteria	Cyanobacteria	Chroococcales	Chroococcales			Synechococcus	Synechococcus sp. CC9605	uid58319	ND	Aquatic
Bacteria	Cyanobacteria	Chroococcales	Chroococcales			Synechococcus	Synechococcus sp. CC9902	uid58323	ND	Aquatic
Bacteria	Cyanobacteria	Chroococcales	Chroococcales			Synechococcus	Synechococcus elongatus PCC 6301	uid58235	ND	Aquatic
Bacteria	Cyanobacteria	Chroococcales	Chroococcales			Synechococcus	Synechococcus elongatus PCC 7942	uid58045	ND	Aquatic
Bacteria	Cyanobacteria	Chroococcales	Chroococcales			Synechococcus	Synechococcus sp. JA-2-3B'a(2-13)	uid58537	Facultative	Specialized
Bacteria	Cyanobacteria	Chroococcales	Chroococcales			Synechococcus	Synechococcus sp. JA-3-3Ab	uid58535	Facultative	Specialized
Bacteria	Cyanobacteria	Chroococcales	Chroococcales			Synechococcus	Synechococcus sp. PCC 7002	uid59137	ND	Aquatic
Bacteria	Cyanobacteria	Chroococcales	Chroococcales			Synechococcus	Synechococcus sp. RCC307	uid61609	ND	Aquatic
Bacteria	Cyanobacteria	Chroococcales	Chroococcales			Synechococcus	Synechococcus sp. WH 7803	uid61607	ND	Aquatic
Bacteria	Cyanobacteria	Chroococcales	Chroococcales			Synechococcus	Synechococcus sp. WH 8102	uid61581	ND	Aquatic
Bacteria	Cyanobacteria	Chroococcales	Chroococcales			Synechocystis	Synechocystis sp. PCC 6803	uid57659	ND	Aquatic
Bacteria	Cyanobacteria	Chroococcales	Chroococcales			Thermosynechococcus	Thermosynechococcus elongatus BP-1	uid57907	ND	Specialized
Bacteria	Cyanobacteria	Oscillatoriales	Oscillatoriales			Trichodesmium	Trichodesmium erythraeum IMS101	uid57925	Aerobic	Aquatic
Bacteria	Deferribacteres	Deferribacterales	Deferribacterales		Deferribacteraceae	Deferribacteraceae	Calditerrivibrio nitroreducens DSM 19672	uid60821	Anaerobic	ND
Bacteria	Deferribacteres	Deferribacterales	Deferribacterales		Deferribacteraceae	Deferribacter	Deferribacter desulfuricans SSM1	uid46653	Anaerobic	Specialized
Bacteria	Deferribacteres	Deferribacterales	Deferribacterales		Deferribacteraceae	Denitrovibrio	Denitrovibrio acetiphilus DSM 12809	uid46657	Anaerobic	Aquatic
Bacteria	Deinococcus-Thermus	Deinococci	Deinococcales		Deinococcaceae	Deinococcus	Deinococcus deserti VCD115	uid58615	Aerobic	Terrestrial
Bacteria	Deinococcus-Thermus	Deinococci	Deinococcales		Deinococcaceae	Deinococcus	Deinococcus geothermalis DSM 11300	uid58275	Aerobic	Aquatic
Bacteria	Deinococcus-Thermus	Deinococci	Deinococcales		Deinococcaceae	Deinococcus	Deinococcus maricopensis DSM 21211	uid62225	Aerobic	Terrestrial
Bacteria	Deinococcus-Thermus	Deinococci	Deinococcales		Deinococcaceae	Deinococcus	Deinococcus proteolyticus MRP	uid63399	Aerobic	ND
Bacteria	Deinococcus-Thermus	Deinococci	Deinococcales		Deinococcaceae	Deinococcus	Deinococcus radiodurans R1	uid57665	Aerobic	Terrestrial
Bacteria	Deinococcus-Thermus	Deinococci	Thermales		Thermaceae	Meiothermus	Meiothermus ruber DSM 1279	uid46661	Aerobic	Specialized
Bacteria	Deinococcus-Thermus	Deinococci	Thermales		Thermaceae	Meiothermus	Meiothermus silvanus DSM 9946	uid49485	Aerobic	Specialized
Bacteria	Deinococcus-Thermus	Deinococci	Thermales		Thermaceae	Oceanithermus	Oceanithermus profundus DSM 14977	uid60855	Microaerophilic	ND
Bacteria	Deinococcus-Thermus	Deinococci	Thermales		Thermaceae	Thermus	Thermus scotoductus SA-01	uid62273	Facultative	Specialized
Bacteria	Deinococcus-Thermus	Deinococci	Thermales		Thermaceae	Thermus	Thermus thermophilus HB27	uid58033	Aerobic	Specialized
Bacteria	Deinococcus-Thermus	Deinococci	Thermales		Thermaceae	Thermus	Thermus thermophilus HB8	uid58223	Aerobic	Specialized
Bacteria	Deinococcus-Thermus	Deinococci	Deinococcales		Trueperaceae	Truepera	Truepera radiovictrix DSM 17093	uid49533	Aerobic	ND
Bacteria	Dictyoglomi	Dictyoglomales	Dictyoglomales		Dictyoglomaceae	Dictyoglomus	Dictyoglomus thermophilum H-6-12	uid59439	Anaerobic	Aquatic
Bacteria	Dictyoglomi	Dictyoglomales	Dictyoglomales		Dictyoglomaceae	Dictyoglomus	Dictyoglomus turgidum DSM 6724	uid59177	Anaerobic	Specialized
Bacteria	Elusimicrobia	Elusimicrobia (class)	Elusimicrobiales		Elusimicrobiaceae	Elusimicrobium	Elusimicrobium minutum Pei191	uid58949	Anaerobic	HostAssociated
Bacteria	Elusimicrobia	environmental samples				Elusimicrobia	uncultured Termite group 1 bacterium phylotype Rs-D17	uid59059	ND	ND
Bacteria	Fibrobacteres	Fibrobacterales	Fibrobacterales		Fibrobacteraceae	Fibrobacter	Fibrobacter succinogenes subsp. succinogenes S85	uid41169	Anaerobic	Host-associated
Bacteria	Firmicutes	Clostridia	Halanaerobiales		Halobacteroidaceae	Acetohalobium	Acetohalobium arabaticum DSM 5501	uid51423	Anaerobic	Specialized
Bacteria	Firmicutes	Negativicutes	Selenomonadales		Acidaminococcaceae	Acidaminococcus	Acidaminococcus fermentans DSM 20731	uid43471	Anaerobic	Multiple
Bacteria	Firmicutes	Lactobacillales	Lactobacillales		Aerococcaceae	Aerococcus	Aerococcus urinae ACS-120-V-Col10a	uid64757	Anaerobic	ND
Bacteria	Firmicutes	Bacillales	Bacillales		Alicyclobacillaceae	Alicyclobacillus	Alicyclobacillus acidocaldarius subsp. acidocaldarius DSM 446	uid59199	Aerobic	Specialized
Bacteria	Firmicutes	Clostridia	Clostridiales		Clostridiaceae	Alkaliphilus	Alkaliphilus metalliredigens QYMF	uid58171	ND	ND
Bacteria	Firmicutes	Clostridia	Clostridiales		Clostridiaceae	Alkaliphilus	Alkaliphilus oremlandii OhILAs	uid58495	Anaerobic	Aquatic
Bacteria	Firmicutes	Clostridia	Thermoanaerobacterales		Thermoanaerobacteraceae	Ammonifex	Ammonifex degensii KC4	uid41053	Anaerobic	Specialized
Bacteria	Firmicutes	Clostridia	Clostridiales			Anaerococcus	Anaerococcus prevotii DSM 20548	uid59219	Anaerobic	HostAssociated
Bacteria	Firmicutes	Bacillales	Bacillales		Bacillaceae	Anoxybacillus	Anoxybacillus flavithermus WK1	uid59135	Facultative	Specialized
Bacteria	Firmicutes	Bacillales	Bacillales		Bacillaceae	Bacillus	Bacillus amyloliquefaciens DSM 7	uid53535	Aerobic	Terrestrial
Bacteria	Firmicutes	Bacillales	Bacillales		Bacillaceae	Bacillus	Bacillus amyloliquefaciens FZB42	uid58271	Aerobic	Terrestrial
Bacteria	Firmicutes	Bacillales	Bacillales		Bacillaceae	Bacillus	Bacillus anthracis str. 'Ames Ancestor'	uid58083	Facultative	Terrestrial
Bacteria	Firmicutes	Bacillales	Bacillales		Bacillaceae	Bacillus	Bacillus anthracis str. A0248	uid59385	Facultative	Multiple
Bacteria	Firmicutes	Bacillales	Bacillales		Bacillaceae	Bacillus	Bacillus anthracis str. Ames	uid57909	Facultative	Multiple
Bacteria	Firmicutes	Bacillales	Bacillales		Bacillaceae	Bacillus	Bacillus anthracis str. CDC 684	uid59303	ND	ND
Bacteria	Firmicutes	Bacillales	Bacillales		Bacillaceae	Bacillus	Bacillus cereus biovar anthracis str. CI	uid50615	Facultative	Multiple
Bacteria	Firmicutes	Bacillales	Bacillales		Bacillaceae	Bacillus	Bacillus anthracis str. Sterne	uid58091	Facultative	Multiple
Bacteria	Firmicutes	Bacillales	Bacillales		Bacillaceae	Bacillus	Bacillus atrophaeus 1942	uid59887	Aerobic	ND
Bacteria	Firmicutes	Bacillales	Bacillales		Bacillaceae	Bacillus	Bacillus cellulosilyticus DSM 2522	uid43329	Aerobic	Multiple
Bacteria	Firmicutes	Bacillales	Bacillales		Bacillaceae	Bacillus	Bacillus cereus 03BB102	uid59299	Aerobic	Multiple
Bacteria	Firmicutes	Bacillales	Bacillales		Bacillaceae	Bacillus	Bacillus cereus AH187	uid58753	Aerobic	Multiple
Bacteria	Firmicutes	Bacillales	Bacillales		Bacillaceae	Bacillus	Bacillus cereus AH820	uid58751	Aerobic	Multiple
Bacteria	Firmicutes	Bacillales	Bacillales		Bacillaceae	Bacillus	Bacillus cereus ATCC 10987	uid57673	Aerobic	Terrestrial
Bacteria	Firmicutes	Bacillales	Bacillales		Bacillaceae	Bacillus	Bacillus cereus ATCC 14579	uid57975	Aerobic	Terrestrial
Bacteria	Firmicutes	Bacillales	Bacillales		Bacillaceae	Bacillus	Bacillus cereus B4264	uid58757	Aerobic	Multiple
Bacteria	Firmicutes	Bacillales	Bacillales		Bacillaceae	Bacillus	Bacillus cereus E33L	uid58103	Aerobic	Terrestrial
Bacteria	Firmicutes	Bacillales	Bacillales		Bacillaceae	Bacillus	Bacillus cereus G9842	uid58759	Aerobic	Multiple
Bacteria	Firmicutes	Bacillales	Bacillales		Bacillaceae	Bacillus	Bacillus cereus Q1	uid58529	Aerobic	Terrestrial
Bacteria	Firmicutes	Bacillales	Bacillales		Bacillaceae	Bacillus	Bacillus clausii KSM-K16	uid58237	ND	ND
Bacteria	Firmicutes	Bacillales	Bacillales		Bacillaceae	Bacillus	Bacillus cytotoxicus NVH 391-98	uid58317	Aerobic	Terrestrial
Bacteria	Firmicutes	Bacillales	Bacillales		Bacillaceae	Bacillus	Bacillus halodurans C-125	uid57791	Facultative	Multiple
Bacteria	Firmicutes	Bacillales	Bacillales		Bacillaceae	Bacillus	Bacillus licheniformis ATCC 14580 (DSM 13)	uid58097	Facultative	Terrestrial
Bacteria	Firmicutes	Bacillales	Bacillales		Bacillaceae	Bacillus	Bacillus licheniformis ATCC 14580 (DSM 13)	uid58199	Facultative	Terrestrial
Bacteria	Firmicutes	Bacillales	Bacillales		Bacillaceae	Bacillus	Bacillus megaterium DSM 319	uid48371	Aerobic	Multiple
Bacteria	Firmicutes	Bacillales	Bacillales		Bacillaceae	Bacillus	Bacillus megaterium QM B1551	uid15862	Aerobic	Multiple
Bacteria	Firmicutes	Bacillales	Bacillales		Bacillaceae	Bacillus	Bacillus pseudofirmus OF4	uid45847	Facultative	Terrestrial
Bacteria	Firmicutes	Bacillales	Bacillales		Bacillaceae	Bacillus	Bacillus pumilus SAFR-032	uid59017	Aerobic	Terrestrial
Bacteria	Firmicutes	Bacillales	Bacillales		Bacillaceae	Bacillus	Bacillus selenitireducens MLS10	uid49513	Facultative	Multiple
Bacteria	Firmicutes	Bacillales	Bacillales		Bacillaceae	Bacillus	Bacillus subtilis subsp. subtilis str. 168	uid57675	Facultative	Terrestrial
Bacteria	Firmicutes	Bacillales	Bacillales		Bacillaceae	Bacillus	Bacillus subtilis BSn5	uid62463	ND	ND
Bacteria	Firmicutes	Bacillales	Bacillales		Bacillaceae	Bacillus	Bacillus subtilis subsp. spizizenii str. W23	uid51879	Facultative	Terrestrial
Bacteria	Firmicutes	Bacillales	Bacillales		Bacillaceae	Bacillus	Bacillus thuringiensis str. Al Hakam	uid58795	Facultative	Multiple
Bacteria	Firmicutes	Bacillales	Bacillales		Bacillaceae	Bacillus	Bacillus thuringiensis BMB171	uid49135	ND	ND
Bacteria	Firmicutes	Bacillales	Bacillales		Bacillaceae	Bacillus	Bacillus thuringiensis serovar konkukian str. 97-27	uid58089	Facultative	Multiple
Bacteria	Firmicutes	Bacillales	Bacillales		Alicyclobacillaceae	Alicyclobacillaceae	Bacillus tusciae DSM 2912	uid48361	Aerobic	ND
Bacteria	Firmicutes	Bacillales	Bacillales		Bacillaceae	Bacillus	Bacillus weihenstephanensis KBAB4	uid58315	Aerobic	Terrestrial
Bacteria	Firmicutes	Bacillales	Bacillales		Paenibacillaceae	Brevibacillus	Brevibacillus brevis NBRC 100599	uid59175	Aerobic	Terrestrial
Bacteria	Firmicutes	Clostridia	Clostridiales		Lachnospiraceae	Butyrivibrio	Butyrivibrio proteoclasticus B316	uid51489	Anaerobic	Host-associated
Bacteria	Firmicutes	Clostridia	Thermoanaerobacterales			Caldicellulosiruptor	Caldicellulosiruptor bescii DSM 6725	uid59201	Anaerobic	Specialized
Bacteria	Firmicutes	Clostridia	Thermoanaerobacterales			Caldicellulosiruptor	Caldicellulosiruptor hydrothermalis 108	uid60157	Anaerobic	Specialized
Bacteria	Firmicutes	Clostridia	Thermoanaerobacterales			Caldicellulosiruptor	Caldicellulosiruptor kristjanssonii 177R1B	uid60393	Anaerobic	Specialized
Bacteria	Firmicutes	Clostridia	Thermoanaerobacterales			Caldicellulosiruptor	Caldicellulosiruptor kronotskyensis 2002	uid60491	ND	ND
Bacteria	Firmicutes	Clostridia	Thermoanaerobacterales			Caldicellulosiruptor	Caldicellulosiruptor obsidiansis OB47	uid51501	Anaerobic	Multiple
Bacteria	Firmicutes	Clostridia	Thermoanaerobacterales			Caldicellulosiruptor	Caldicellulosiruptor owensensis OL	uid60165	Anaerobic	Specialized
Bacteria	Firmicutes	Clostridia	Thermoanaerobacterales			Caldicellulosiruptor	Caldicellulosiruptor saccharolyticus DSM 8903	uid58289	Anaerobic	Specialized
Bacteria	Firmicutes	Clostridia	Clostridiales		Peptococcaceae	Peptococcaceae	Candidatus Desulforudis audaxviator MP104C	uid59067	ND	Specialized
Bacteria	Firmicutes	Clostridia	Thermoanaerobacterales		Thermoanaerobacteraceae	Carboxydothermus	Carboxydothermus hydrogenoformans Z-2901	uid57821	Anaerobic	Aquatic
Bacteria	Firmicutes	Clostridia	Clostridiales			Clostridiales	Clostridiales genomosp. BVAB3 str. UPII9-5	uid46219	ND	ND
Bacteria	Firmicutes	Clostridia	Clostridiales		Clostridiaceae	Clostridium	Clostridium acetobutylicum ATCC 824	uid57677	Anaerobic	Multiple
Bacteria	Firmicutes	Clostridia	Clostridiales		Clostridiaceae	Clostridium	Clostridium beijerinckii NCIMB 8052	uid58137	ND	ND
Bacteria	Firmicutes	Clostridia	Clostridiales		Clostridiaceae	Clostridium	Clostridium botulinum A str. ATCC 19397	uid58927	Anaerobic	Multiple
Bacteria	Firmicutes	Clostridia	Clostridiales		Clostridiaceae	Clostridium	Clostridium botulinum A str. ATCC 3502	uid61579	Anaerobic	Multiple
Bacteria	Firmicutes	Clostridia	Clostridiales		Clostridiaceae	Clostridium	Clostridium botulinum A str. Hall	uid58931	Anaerobic	Multiple
Bacteria	Firmicutes	Clostridia	Clostridiales		Clostridiaceae	Clostridium	Clostridium botulinum A2 str. Kyoto	uid59229	Anaerobic	Multiple
Bacteria	Firmicutes	Clostridia	Clostridiales		Clostridiaceae	Clostridium	Clostridium botulinum A3 str. Loch Maree	uid59149	Anaerobic	Multiple
Bacteria	Firmicutes	Clostridia	Clostridiales		Clostridiaceae	Clostridium	Clostridium botulinum B str. Eklund 17B	uid59159	Anaerobic	Multiple
Bacteria	Firmicutes	Clostridia	Clostridiales		Clostridiaceae	Clostridium	Clostridium botulinum B1 str. Okra	uid59147	Anaerobic	Multiple
Bacteria	Firmicutes	Clostridia	Clostridiales		Clostridiaceae	Clostridium	Clostridium botulinum Ba4 str. 657	uid59173	Anaerobic	Multiple
Bacteria	Firmicutes	Clostridia	Clostridiales		Clostridiaceae	Clostridium	Clostridium botulinum E3 str. Alaska E43	uid59157	Anaerobic	Multiple
Bacteria	Firmicutes	Clostridia	Clostridiales		Clostridiaceae	Clostridium	Clostridium botulinum F str. Langeland	uid58929	Anaerobic	Multiple
Bacteria	Firmicutes	Clostridia	Clostridiales		Clostridiaceae	Clostridium	Clostridium cellulolyticum H10	uid58709	Anaerobic	Terrestrial
Bacteria	Firmicutes	Clostridia	Clostridiales		Clostridiaceae	Clostridium	Clostridium cellulovorans 743B	uid51503	Anaerobic	ND
Bacteria	Firmicutes	Clostridia	Clostridiales		Clostridiaceae	Clostridium	Clostridium difficile 630	uid57679	Anaerobic	Multiple
Bacteria	Firmicutes	Clostridia	Clostridiales		Clostridiaceae	Clostridium	Clostridium difficile CD196	uid41017	Anaerobic	Multiple
Bacteria	Firmicutes	Clostridia	Clostridiales		Clostridiaceae	Clostridium	Clostridium difficile R20291	uid40921	Anaerobic	Multiple
Bacteria	Firmicutes	Clostridia	Clostridiales		Clostridiaceae	Clostridium	Clostridium kluyveri DSM 555	uid58885	Anaerobic	Aquatic
Bacteria	Firmicutes	Clostridia	Clostridiales		Clostridiaceae	Clostridium	Clostridium kluyveri NBRC 12016	uid59369	Anaerobic	Aquatic
Bacteria	Firmicutes	Clostridia	Clostridiales		Lachnospiraceae	Cellulosilyticum	Clostridium lentocellum DSM 5427	uid49117	Anaerobic	ND
Bacteria	Firmicutes	Clostridia	Clostridiales		Clostridiaceae	Clostridium	Clostridium ljungdahlii DSM 13528	uid50583	Aerobic	Terrestrial
Bacteria	Firmicutes	Clostridia	Clostridiales		Clostridiaceae	Clostridium	Clostridium novyi NT	uid58643	Anaerobic	Terrestrial
Bacteria	Firmicutes	Clostridia	Clostridiales		Clostridiaceae	Clostridium	Clostridium perfringens str. 13	uid57681	Anaerobic	Multiple
Bacteria	Firmicutes	Clostridia	Clostridiales		Clostridiaceae	Clostridium	Clostridium perfringens ATCC 13124	uid57901	Anaerobic	Multiple
Bacteria	Firmicutes	Clostridia	Clostridiales		Clostridiaceae	Clostridium	Clostridium phytofermentans ISDg	uid58519	Anaerobic	Terrestrial
Bacteria	Firmicutes	Clostridia	Clostridiales		Clostridiaceae	Clostridium	Clostridium saccharolyticum WM1	uid51419	Anaerobic	Multiple
Bacteria	Firmicutes	Clostridia	Clostridiales		Clostridiaceae	Clostridium	Clostridium sticklandii DSM 519	uid59585	Anaerobic	Terrestrial
Bacteria	Firmicutes	Clostridia	Clostridiales		Clostridiaceae	Clostridium	Clostridium tetani E88	uid57683	Anaerobic	Multiple
Bacteria	Firmicutes	Clostridia	Clostridiales		Clostridiaceae	Clostridium	Clostridium thermocellum ATCC 27405	uid57917	Anaerobic	Multiple
Bacteria	Firmicutes	Clostridia	Thermoanaerobacterales		Thermodesulfobiaceae	Coprothermobacter	Coprothermobacter proteolyticus DSM 5265	uid59253	Anaerobic	Specialized
Bacteria	Firmicutes	Clostridia	Clostridiales		Peptococcaceae	Desulfitobacterium	Desulfitobacterium hafniense DCB-2	uid57749	Anaerobic	Specialized
Bacteria	Firmicutes	Clostridia	Clostridiales		Peptococcaceae	Desulfitobacterium	Desulfitobacterium hafniense Y51	uid58605	Anaerobic	Specialized
Bacteria	Firmicutes	Clostridia	Clostridiales		Peptococcaceae	Desulfotomaculum	Desulfotomaculum acetoxidans DSM 771	uid59109	Anaerobic	Multiple
Bacteria	Firmicutes	Clostridia	Clostridiales		Peptococcaceae	Desulfotomaculum	Desulfotomaculum reducens MI-1	uid58277	Anaerobic	Aquatic
Bacteria	Firmicutes	Lactobacillales	Lactobacillales		Enterococcaceae	Enterococcus	Enterococcus faecalis V583	uid57669	Facultative	Multiple
Bacteria	Firmicutes	Clostridia	Clostridiales		Ruminococcaceae	Ethanoligenens	Ethanoligenens harbinense YUAN-3	uid46255	Anaerobic	ND
Bacteria	Firmicutes	Clostridia	Clostridiales		Eubacteriaceae	Eubacterium	Eubacterium eligens ATCC 27750	uid59171	Anaerobic	Host-associated
Bacteria	Firmicutes	Clostridia	Clostridiales		Eubacteriaceae	Eubacterium	Eubacterium limosum KIST612	uid59777	ND	ND
Bacteria	Firmicutes	Clostridia	Clostridiales		Eubacteriaceae	Eubacterium	Eubacterium rectale ATCC 33656	uid59169	Anaerobic	ND
Bacteria	Firmicutes	Bacillales	Bacillales			Exiguobacterium	Exiguobacterium sp. AT1b	uid59093	ND	Specialized
Bacteria	Firmicutes	Bacillales	Bacillales			Exiguobacterium	Exiguobacterium sibiricum 255-15	uid58053	Facultative	Specialized
Bacteria	Firmicutes	Clostridia	Clostridiales			Finegoldia	Finegoldia magna ATCC 29328	uid58867	Anaerobic	Multiple
Bacteria	Firmicutes	Bacillales	Bacillales		Bacillaceae	Geobacillus	Geobacillus sp. C56-T3	uid49467	Facultative	ND
Bacteria	Firmicutes	Bacillales	Bacillales		Bacillaceae	Geobacillus	Geobacillus kaustophilus HTA426	uid58227	Aerobic	Aquatic
Bacteria	Firmicutes	Bacillales	Bacillales		Bacillaceae	Geobacillus	Geobacillus thermodenitrificans NG80-2	uid58829	Facultative	Specialized
Bacteria	Firmicutes	Bacillales	Bacillales		Bacillaceae	Geobacillus	Geobacillus sp. WCH70	uid59045	Facultative	ND
Bacteria	Firmicutes	Bacillales	Bacillales		Bacillaceae	Geobacillus	Geobacillus sp. Y4.1MC1	uid55779	Aerobic	Multiple
Bacteria	Firmicutes	Bacillales	Bacillales		Bacillaceae	Geobacillus	Geobacillus sp. Y412MC52	uid55381	Facultative	Specialized
Bacteria	Firmicutes	Bacillales	Bacillales		Bacillaceae	Geobacillus	Geobacillus sp. Y412MC61	uid41171	Facultative	Specialized
Bacteria	Firmicutes	Clostridia	Halanaerobiales		Halanaerobiaceae	Halanaerobium	Halanaerobium sp. 'sapolanicus'	uid60191	Anaerobic	Specialized
Bacteria	Firmicutes	Clostridia	Halanaerobiales		Halanaerobiaceae	Halothermothrix	Halothermothrix orenii H 168	uid58585	Anaerobic	Aquatic
Bacteria	Firmicutes	Clostridia	Clostridiales		Heliobacteriaceae	Heliobacterium	Heliobacterium modesticaldum Ice1	uid58279	Anaerobic	Multiple
Bacteria	Firmicutes	Lactobacillales	Lactobacillales		Lactobacillaceae	Lactobacillus	Lactobacillus acidophilus 30SC	uid63605	ND	ND
Bacteria	Firmicutes	Lactobacillales	Lactobacillales		Lactobacillaceae	Lactobacillus	Lactobacillus acidophilus NCFM	uid57685	Facultative	Multiple
Bacteria	Firmicutes	Lactobacillales	Lactobacillales		Lactobacillaceae	Lactobacillus	Lactobacillus amylovorus GRL 1112	uid61179	Facultative	Multiple
Bacteria	Firmicutes	Lactobacillales	Lactobacillales		Lactobacillaceae	Lactobacillus	Lactobacillus brevis ATCC 367	uid57989	Facultative	Multiple
Bacteria	Firmicutes	Lactobacillales	Lactobacillales		Lactobacillaceae	Lactobacillus	Lactobacillus casei ATCC 334	uid57985	Facultative	Multiple
Bacteria	Firmicutes	Lactobacillales	Lactobacillales		Lactobacillaceae	Lactobacillus	Lactobacillus casei BL23	uid59237	Facultative	Specialized
Bacteria	Firmicutes	Lactobacillales	Lactobacillales		Lactobacillaceae	Lactobacillus	Lactobacillus casei str. Zhang	uid50673	Facultative	Multiple
Bacteria	Firmicutes	Lactobacillales	Lactobacillales		Lactobacillaceae	Lactobacillus	Lactobacillus crispatus ST1	uid48359	Facultative	ND
Bacteria	Firmicutes	Lactobacillales	Lactobacillales		Lactobacillaceae	Lactobacillus	Lactobacillus delbrueckii subsp. bulgaricus ATCC 11842	uid58647	Facultative	Multiple
Bacteria	Firmicutes	Lactobacillales	Lactobacillales		Lactobacillaceae	Lactobacillus	Lactobacillus delbrueckii subsp. bulgaricus ATCC BAA-365	uid57987	Facultative	Multiple
Bacteria	Firmicutes	Lactobacillales	Lactobacillales		Lactobacillaceae	Lactobacillus	Lactobacillus delbrueckii subsp. bulgaricus ND02	uid60621	ND	ND
Bacteria	Firmicutes	Lactobacillales	Lactobacillales		Lactobacillaceae	Lactobacillus	Lactobacillus fermentum IFO 3956	uid58865	Facultative	Multiple
Bacteria	Firmicutes	Lactobacillales	Lactobacillales		Lactobacillaceae	Lactobacillus	Lactobacillus gasseri ATCC 33323	uid57687	Facultative	HostAssociated
Bacteria	Firmicutes	Lactobacillales	Lactobacillales		Lactobacillaceae	Lactobacillus	Lactobacillus helveticus DPC 4571	uid58761	Facultative	Multiple
Bacteria	Firmicutes	Lactobacillales	Lactobacillales		Lactobacillaceae	Lactobacillus	Lactobacillus johnsonii FI9785	uid41735	Microaerophilic	ND
Bacteria	Firmicutes	Lactobacillales	Lactobacillales		Lactobacillaceae	Lactobacillus	Lactobacillus johnsonii NCC 533	uid58029	Facultative	HostAssociated
Bacteria	Firmicutes	Lactobacillales	Lactobacillales		Lactobacillaceae	Lactobacillus	Lactobacillus plantarum JDM1	uid59361	Microaerophilic	ND
Bacteria	Firmicutes	Lactobacillales	Lactobacillales		Lactobacillaceae	Lactobacillus	Lactobacillus plantarum subsp. plantarum ST-III	uid53537	ND	ND
Bacteria	Firmicutes	Lactobacillales	Lactobacillales		Lactobacillaceae	Lactobacillus	Lactobacillus plantarum WCFS1	uid62911	Facultative	Host-associated
Bacteria	Firmicutes	Lactobacillales	Lactobacillales		Lactobacillaceae	Lactobacillus	Lactobacillus reuteri DSM 20016	uid58471	Facultative	Multiple
Bacteria	Firmicutes	Lactobacillales	Lactobacillales		Lactobacillaceae	Lactobacillus	Lactobacillus reuteri JCM 1112	uid58875	Facultative	HostAssociated
Bacteria	Firmicutes	Lactobacillales	Lactobacillales		Lactobacillaceae	Lactobacillus	Lactobacillus rhamnosus GG	uid59313	Facultative	Multiple
Bacteria	Firmicutes	Lactobacillales	Lactobacillales		Lactobacillaceae	Lactobacillus	Lactobacillus rhamnosus Lc 705	uid59315	Facultative	Multiple
Bacteria	Firmicutes	Lactobacillales	Lactobacillales		Lactobacillaceae	Lactobacillus	Lactobacillus sakei subsp. sakei 23K	uid58281	Facultative	Multiple
Bacteria	Firmicutes	Lactobacillales	Lactobacillales		Lactobacillaceae	Lactobacillus	Lactobacillus salivarius UCC118	uid58233	Facultative	HostAssociated
Bacteria	Firmicutes	Lactobacillales	Lactobacillales		Streptococcaceae	Lactococcus	Lactococcus lactis subsp. cremoris MG1363	uid58837	Facultative	Multiple
Bacteria	Firmicutes	Lactobacillales	Lactobacillales		Streptococcaceae	Lactococcus	Lactococcus lactis subsp. cremoris SK11	uid57983	Facultative	Multiple
Bacteria	Firmicutes	Lactobacillales	Lactobacillales		Streptococcaceae	Lactococcus	Lactococcus lactis subsp. lactis Il1403	uid57671	Facultative	Multiple
Bacteria	Firmicutes	Lactobacillales	Lactobacillales		Streptococcaceae	Lactococcus	Lactococcus lactis subsp. lactis KF147	uid42831	ND	ND
Bacteria	Firmicutes	Lactobacillales	Lactobacillales			Leuconostoc	Leuconostoc citreum KM20	uid58481	Facultative	ND
Bacteria	Firmicutes	Lactobacillales	Lactobacillales			Leuconostoc	Leuconostoc gasicomitatum LMG 18811	uid50385	ND	ND
Bacteria	Firmicutes	Lactobacillales	Lactobacillales			Leuconostoc	Leuconostoc mesenteroides subsp. mesenteroides ATCC 8293	uid57919	Facultative	Multiple
Bacteria	Firmicutes	Bacillales	Bacillales		Listeriaceae	Listeria	Listeria innocua Clip11262	uid61567	Facultative	Multiple
Bacteria	Firmicutes	Bacillales	Bacillales		Listeriaceae	Listeria	Listeria monocytogenes 08-5923	uid43727	Facultative	ND
Bacteria	Firmicutes	Bacillales	Bacillales		Listeriaceae	Listeria	Listeria monocytogenes serotype 4b str. CLIP 80459	uid59317	ND	ND
Bacteria	Firmicutes	Bacillales	Bacillales		Listeriaceae	Listeria	Listeria monocytogenes EGD-e	uid61583	Facultative	Multiple
Bacteria	Firmicutes	Bacillales	Bacillales		Listeriaceae	Listeria	Listeria monocytogenes HCC23	uid59203	Facultative	Host-associated
Bacteria	Firmicutes	Bacillales	Bacillales		Listeriaceae	Listeria	Listeria monocytogenes serotype 4b str. F2365	uid57689	Facultative	Multiple
Bacteria	Firmicutes	Bacillales	Bacillales		Listeriaceae	Listeria	Listeria monocytogenes 08-5578	uid43671	Facultative	ND
Bacteria	Firmicutes	Bacillales	Bacillales		Listeriaceae	Listeria	Listeria seeligeri serovar 1/2b str. SLCC3954	uid46215	Facultative	ND
Bacteria	Firmicutes	Bacillales	Bacillales		Listeriaceae	Listeria	Listeria welshimeri serovar 6b str. SLCC5334	uid61605	Facultative	Multiple
Bacteria	Firmicutes	Bacillales	Bacillales		Bacillaceae	Lysinibacillus	Lysinibacillus sphaericus C3-41	uid58945	Aerobic	Specialized
Bacteria	Firmicutes	Bacillales	Bacillales			Macrococcus	Macrococcus caseolyticus JCSC5402	uid59003	Facultative	Multiple
Bacteria	Firmicutes	Clostridia	Thermoanaerobacterales		Thermoanaerobacteraceae	Moorella	Moorella thermoacetica ATCC 39073	uid58051	Anaerobic	Aquatic
Bacteria	Firmicutes	Clostridia	Natranaerobiales		Natranaerobiaceae	Natranaerobius	Natranaerobius thermophilus JW/NM-WN-LF	uid59001	ND	Specialized
Bacteria	Firmicutes	Bacillales	Bacillales		Bacillaceae	Oceanobacillus	Oceanobacillus iheyensis HTE831	uid57867	Aerobic	Multiple
Bacteria	Firmicutes	Lactobacillales	Lactobacillales			Oenococcus	Oenococcus oeni PSU-1	uid59417	Facultative	Multiple
Bacteria	Firmicutes	Bacillales	Bacillales		Paenibacillaceae	Paenibacillus	Paenibacillus sp. JDR-2	uid59021	Aerobic	Terrestrial
Bacteria	Firmicutes	Bacillales	Bacillales		Paenibacillaceae	Paenibacillus	Paenibacillus polymyxa E681	uid53477	Aerobic	Terrestrial
Bacteria	Firmicutes	Bacillales	Bacillales		Paenibacillaceae	Paenibacillus	Paenibacillus polymyxa SC2	uid59583	ND	ND
Bacteria	Firmicutes	Bacillales	Bacillales		Paenibacillaceae	Paenibacillus	Paenibacillus sp. Y412MC10	uid41127	Facultative	ND
Bacteria	Firmicutes	Lactobacillales	Lactobacillales		Lactobacillaceae	Pediococcus	Pediococcus pentosaceus ATCC 25745	uid57981	Facultative	Multiple
Bacteria	Firmicutes	Clostridia	Clostridiales		Peptococcaceae	Pelotomaculum	Pelotomaculum thermopropionicum SI	uid58877	Anaerobic	Specialized
Bacteria	Firmicutes	Clostridia	Clostridiales		Ruminococcaceae	Ruminococcus	Ruminococcus albus 7	uid51721	Anaerobic	Host-associated
Bacteria	Firmicutes	Bacillales	Bacillales			Staphylococcus	Staphylococcus aureus subsp. aureus COL	uid57797	Facultative	Host-associated
Bacteria	Firmicutes	Bacillales	Bacillales			Staphylococcus	Staphylococcus aureus subsp. aureus JH1	uid58457	Facultative	Host-associated
Bacteria	Firmicutes	Bacillales	Bacillales			Staphylococcus	Staphylococcus aureus subsp. aureus JH9	uid58455	Facultative	Host-associated
Bacteria	Firmicutes	Bacillales	Bacillales			Staphylococcus	Staphylococcus aureus subsp. aureus MRSA252	uid57839	Facultative	Host-associated
Bacteria	Firmicutes	Bacillales	Bacillales			Staphylococcus	Staphylococcus aureus subsp. aureus MSSA476	uid57841	Facultative	Host-associated
Bacteria	Firmicutes	Bacillales	Bacillales			Staphylococcus	Staphylococcus aureus subsp. aureus Mu3	uid58817	Facultative	Host-associated
Bacteria	Firmicutes	Bacillales	Bacillales			Staphylococcus	Staphylococcus aureus subsp. aureus Mu50	uid57835	Facultative	Host-associated
Bacteria	Firmicutes	Bacillales	Bacillales			Staphylococcus	Staphylococcus aureus subsp. aureus MW2	uid57903	Facultative	Host-associated
Bacteria	Firmicutes	Bacillales	Bacillales			Staphylococcus	Staphylococcus aureus subsp. aureus N315	uid57837	Facultative	Host-associated
Bacteria	Firmicutes	Bacillales	Bacillales			Staphylococcus	Staphylococcus aureus subsp. aureus NCTC 8325	uid57795	Facultative	Host-associated
Bacteria	Firmicutes	Bacillales	Bacillales			Staphylococcus	Staphylococcus aureus subsp. aureus str. Newman	uid58839	ND	ND
Bacteria	Firmicutes	Bacillales	Bacillales			Staphylococcus	Staphylococcus aureus RF122	uid57661	Facultative	Host-associated
Bacteria	Firmicutes	Bacillales	Bacillales			Staphylococcus	Staphylococcus aureus subsp. aureus USA300_FPR3757	uid58555	Facultative	Host-associated
Bacteria	Firmicutes	Bacillales	Bacillales			Staphylococcus	Staphylococcus aureus subsp. aureus USA300_TCH1516	uid58925	Facultative	Host-associated
Bacteria	Firmicutes	Bacillales	Bacillales			Staphylococcus	Staphylococcus carnosus subsp. carnosus TM300	uid59401	Facultative	ND
Bacteria	Firmicutes	Bacillales	Bacillales			Staphylococcus	Staphylococcus epidermidis ATCC 12228	uid57861	Facultative	Host-associated
Bacteria	Firmicutes	Bacillales	Bacillales			Staphylococcus	Staphylococcus epidermidis RP62A	uid57663	Facultative	Host-associated
Bacteria	Firmicutes	Bacillales	Bacillales			Staphylococcus	Staphylococcus haemolyticus JCSC1435	uid62919	Facultative	Host-associated
Bacteria	Firmicutes	Bacillales	Bacillales			Staphylococcus	Staphylococcus lugdunensis HKU09-01	uid46233	Aerobic	Host-associated
Bacteria	Firmicutes	Bacillales	Bacillales			Staphylococcus	Staphylococcus pseudintermedius HKU10-03	uid62125	ND	ND
Bacteria	Firmicutes	Bacillales	Bacillales			Staphylococcus	Staphylococcus saprophyticus subsp. saprophyticus ATCC 15305	uid58411	Aerobic	Host-associated
Bacteria	Firmicutes	Lactobacillales	Lactobacillales		Streptococcaceae	Streptococcus	Streptococcus agalactiae 2603V/R	uid57943	Facultative	Host-associated
Bacteria	Firmicutes	Lactobacillales	Lactobacillales		Streptococcaceae	Streptococcus	Streptococcus agalactiae A909	uid57935	Facultative	Host-associated
Bacteria	Firmicutes	Lactobacillales	Lactobacillales		Streptococcaceae	Streptococcus	Streptococcus agalactiae NEM316	uid61585	Facultative	Host-associated
Bacteria	Firmicutes	Lactobacillales	Lactobacillales		Streptococcaceae	Streptococcus	Streptococcus dysgalactiae subsp. equisimilis GGS_124	uid59103	ND	Host-associated
Bacteria	Firmicutes	Lactobacillales	Lactobacillales		Streptococcaceae	Streptococcus	Streptococcus equi subsp. equi 4047	uid59259	Facultative	Host-associated
Bacteria	Firmicutes	Lactobacillales	Lactobacillales		Streptococcaceae	Streptococcus	Streptococcus equi subsp. zooepidemicus MGCS10565	uid59263	Facultative	Host-associated
Bacteria	Firmicutes	Lactobacillales	Lactobacillales		Streptococcaceae	Streptococcus	Streptococcus equi subsp. zooepidemicus	uid59261	Facultative	Host-associated
Bacteria	Firmicutes	Lactobacillales	Lactobacillales		Streptococcaceae	Streptococcus	Streptococcus gallolyticus subsp. gallolyticus ATCC BAA-2069	uid63617	ND	ND
Bacteria	Firmicutes	Lactobacillales	Lactobacillales		Streptococcaceae	Streptococcus	Streptococcus gallolyticus UCN34	uid46061	Facultative	ND
Bacteria	Firmicutes	Lactobacillales	Lactobacillales		Streptococcaceae	Streptococcus	Streptococcus gordonii str. Challis substr. CH1	uid57667	Facultative	Host-associated
Bacteria	Firmicutes	Lactobacillales	Lactobacillales		Streptococcaceae	Streptococcus	Streptococcus mitis B6	uid46097	Aerobic	Host-associated
Bacteria	Firmicutes	Lactobacillales	Lactobacillales		Streptococcaceae	Streptococcus	Streptococcus mutans NN2025	uid46353	Facultative	Host-associated
Bacteria	Firmicutes	Lactobacillales	Lactobacillales		Streptococcaceae	Streptococcus	Streptococcus mutans UA159	uid57947	Facultative	Host-associated
Bacteria	Firmicutes	Lactobacillales	Lactobacillales		Streptococcaceae	Streptococcus	Streptococcus pneumoniae 670-6B	uid52533	Facultative	Multiple
Bacteria	Firmicutes	Lactobacillales	Lactobacillales		Streptococcaceae	Streptococcus	Streptococcus pneumoniae 70585	uid59125	Facultative	Multiple
Bacteria	Firmicutes	Lactobacillales	Lactobacillales		Streptococcaceae	Streptococcus	Streptococcus pneumoniae AP200	uid52453	Facultative	Host-associated
Bacteria	Firmicutes	Lactobacillales	Lactobacillales		Streptococcaceae	Streptococcus	Streptococcus pneumoniae ATCC 700669	uid59287	Facultative	Multiple
Bacteria	Firmicutes	Lactobacillales	Lactobacillales		Streptococcaceae	Streptococcus	Streptococcus pneumoniae CGSP14	uid59181	Facultative	Multiple
Bacteria	Firmicutes	Lactobacillales	Lactobacillales		Streptococcaceae	Streptococcus	Streptococcus pneumoniae D39	uid58581	Facultative	Multiple
Bacteria	Firmicutes	Lactobacillales	Lactobacillales		Streptococcaceae	Streptococcus	Streptococcus pneumoniae G54	uid59167	Facultative	Host-associated
Bacteria	Firmicutes	Lactobacillales	Lactobacillales		Streptococcaceae	Streptococcus	Streptococcus pneumoniae Hungary19A-6	uid59117	Facultative	Multiple
Bacteria	Firmicutes	Lactobacillales	Lactobacillales		Streptococcaceae	Streptococcus	Streptococcus pneumoniae JJA	uid59121	Facultative	Multiple
Bacteria	Firmicutes	Lactobacillales	Lactobacillales		Streptococcaceae	Streptococcus	Streptococcus pneumoniae P1031	uid59123	Facultative	Multiple
Bacteria	Firmicutes	Lactobacillales	Lactobacillales		Streptococcaceae	Streptococcus	Streptococcus pneumoniae R6	uid57859	Facultative	Multiple
Bacteria	Firmicutes	Lactobacillales	Lactobacillales		Streptococcaceae	Streptococcus	Streptococcus pneumoniae Taiwan19F-14	uid59119	Facultative	Multiple
Bacteria	Firmicutes	Lactobacillales	Lactobacillales		Streptococcaceae	Streptococcus	Streptococcus pneumoniae TCH8431/19A	uid49735	Facultative	ND
Bacteria	Firmicutes	Lactobacillales	Lactobacillales		Streptococcaceae	Streptococcus	Streptococcus pneumoniae TIGR4	uid57857	Facultative	Multiple
Bacteria	Firmicutes	Lactobacillales	Lactobacillales		Streptococcaceae	Streptococcus	Streptococcus pyogenes M1 GAS	uid57845	Facultative	Host-associated
Bacteria	Firmicutes	Lactobacillales	Lactobacillales		Streptococcaceae	Streptococcus	Streptococcus pyogenes str. Manfredo	uid57847	Facultative	Host-associated
Bacteria	Firmicutes	Lactobacillales	Lactobacillales		Streptococcaceae	Streptococcus	Streptococcus pyogenes MGAS10270	uid58571	Facultative	Host-associated
Bacteria	Firmicutes	Lactobacillales	Lactobacillales		Streptococcaceae	Streptococcus	Streptococcus pyogenes MGAS10394	uid58105	Facultative	Host-associated
Bacteria	Firmicutes	Lactobacillales	Lactobacillales		Streptococcaceae	Streptococcus	Streptococcus pyogenes MGAS10750	uid58575	Facultative	Host-associated
Bacteria	Firmicutes	Lactobacillales	Lactobacillales		Streptococcaceae	Streptococcus	Streptococcus pyogenes MGAS2096	uid58573	Facultative	Host-associated
Bacteria	Firmicutes	Lactobacillales	Lactobacillales		Streptococcaceae	Streptococcus	Streptococcus pyogenes MGAS315	uid57911	Facultative	Host-associated
Bacteria	Firmicutes	Lactobacillales	Lactobacillales		Streptococcaceae	Streptococcus	Streptococcus pyogenes MGAS5005	uid58337	Facultative	Host-associated
Bacteria	Firmicutes	Lactobacillales	Lactobacillales		Streptococcaceae	Streptococcus	Streptococcus pyogenes MGAS6180	uid58335	Facultative	Host-associated
Bacteria	Firmicutes	Lactobacillales	Lactobacillales		Streptococcaceae	Streptococcus	Streptococcus pyogenes MGAS8232	uid57871	Facultative	Host-associated
Bacteria	Firmicutes	Lactobacillales	Lactobacillales		Streptococcaceae	Streptococcus	Streptococcus pyogenes MGAS9429	uid58569	Facultative	Host-associated
Bacteria	Firmicutes	Lactobacillales	Lactobacillales		Streptococcaceae	Streptococcus	Streptococcus pyogenes NZ131	uid59035	Facultative	Host-associated
Bacteria	Firmicutes	Lactobacillales	Lactobacillales		Streptococcaceae	Streptococcus	Streptococcus pyogenes SSI-1	uid57895	Facultative	Host-associated
Bacteria	Firmicutes	Lactobacillales	Lactobacillales		Streptococcaceae	Streptococcus	Streptococcus sanguinis SK36	uid58381	Facultative	Host-associated
Bacteria	Firmicutes	Lactobacillales	Lactobacillales		Streptococcaceae	Streptococcus	Streptococcus suis 05ZYH33	uid58663	Facultative	Multiple
Bacteria	Firmicutes	Lactobacillales	Lactobacillales		Streptococcaceae	Streptococcus	Streptococcus suis 98HAH33	uid58665	Facultative	Specialized
Bacteria	Firmicutes	Lactobacillales	Lactobacillales		Streptococcaceae	Streptococcus	Streptococcus suis BM407	uid59321	Facultative	Multiple
Bacteria	Firmicutes	Lactobacillales	Lactobacillales		Streptococcaceae	Streptococcus	Streptococcus suis P1/7	uid32235	Facultative	Multiple
Bacteria	Firmicutes	Lactobacillales	Lactobacillales		Streptococcaceae	Streptococcus	Streptococcus suis SC84	uid59323	Facultative	Multiple
Bacteria	Firmicutes	Lactobacillales	Lactobacillales		Streptococcaceae	Streptococcus	Streptococcus thermophilus CNRZ1066	uid58221	Anaerobic	Multiple
Bacteria	Firmicutes	Lactobacillales	Lactobacillales		Streptococcaceae	Streptococcus	Streptococcus thermophilus LMD-9	uid58327	Facultative	Multiple
Bacteria	Firmicutes	Lactobacillales	Lactobacillales		Streptococcaceae	Streptococcus	Streptococcus thermophilus LMG 18311	uid58219	Anaerobic	Multiple
Bacteria	Firmicutes	Lactobacillales	Lactobacillales		Streptococcaceae	Streptococcus	Streptococcus uberis 0140J	uid57959	Facultative	Multiple
Bacteria	Firmicutes	Clostridia	Clostridiales			Symbiobacterium	Symbiobacterium thermophilum IAM 14863	uid58165	Microaerophilic	Terrestrial
Bacteria	Firmicutes	Clostridia	Clostridiales		Peptococcaceae	Syntrophobotulus	Syntrophobotulus glycolicus DSM 8271	uid63343	Anaerobic	Aquatic
Bacteria	Firmicutes	Clostridia	Clostridiales		Syntrophomonadaceae	Syntrophomonas	Syntrophomonas wolfei subsp. wolfei str. Goettingen	uid58179	Anaerobic	Multiple
Bacteria	Firmicutes	Clostridia	Clostridiales		Syntrophomonadaceae	Syntrophothermus	Syntrophothermus lipocalidus DSM 12680	uid49527	Anaerobic	Specialized
Bacteria	Firmicutes	Clostridia	Clostridiales			Thermaerobacter	Thermaerobacter marianensis DSM 12885	uid61727	Aerobic	Specialized
Bacteria	Firmicutes	Clostridia	Clostridiales		Peptococcaceae	Thermincola	Thermincola potens JR	uid48823	Anaerobic	Specialized
Bacteria	Firmicutes	Clostridia	Thermoanaerobacterales		Thermoanaerobacteraceae	Thermoanaerobacter	Thermoanaerobacter brockii subsp. finnii Ako-1	uid55639	Anaerobic	Aquatic
Bacteria	Firmicutes	Clostridia	Thermoanaerobacterales		Thermoanaerobacteraceae	Thermoanaerobacter	Thermoanaerobacter italicus Ab9	uid46241	Anaerobic	Specialized
Bacteria	Firmicutes	Clostridia	Thermoanaerobacterales		Thermoanaerobacteraceae	Thermoanaerobacter	Thermoanaerobacter mathranii subsp. mathranii str. A3	uid49481	Anaerobic	Specialized
Bacteria	Firmicutes	Clostridia	Thermoanaerobacterales		Thermoanaerobacteraceae	Thermoanaerobacter	Thermoanaerobacter pseudethanolicus ATCC 33223	uid58339	Anaerobic	Aquatic
Bacteria	Firmicutes	Clostridia	Thermoanaerobacterales		Thermoanaerobacteraceae	Caldanaerobacter	Thermoanaerobacter tengcongensis MB4 (Caldanaerobacter subterraneus	uid57813	Anaerobic	Specialized
Bacteria	Firmicutes	Clostridia	Thermoanaerobacterales		Thermoanaerobacteraceae	Thermoanaerobacter	Thermoanaerobacter sp. X513	uid53065	Anaerobic	Specialized
Bacteria	Firmicutes	Clostridia	Thermoanaerobacterales		Thermoanaerobacteraceae	Thermoanaerobacter	Thermoanaerobacter sp. X514	uid58589	Anaerobic	ND
Bacteria	Firmicutes	Clostridia	Thermoanaerobacterales			Thermoanaerobacterium	Thermoanaerobacterium thermosaccharolyticum DSM 571	uid51639	Anaerobic	Specialized
Bacteria	Firmicutes	Clostridia	Thermoanaerobacterales			Thermosediminibacter	Thermosediminibacter oceani DSM 16646	uid51421	Anaerobic	Specialized
Bacteria	Firmicutes	Negativicutes	Selenomonadales		Veillonellaceae	Veillonella	Veillonella parvula DSM 2008	uid41927	Anaerobic	Host-associated
Bacteria	Fusobacteria	Fusobacteriales	Fusobacteriales		Fusobacteriaceae	Fusobacterium	Fusobacterium nucleatum subsp. nucleatum ATCC 25586	uid57885	Anaerobic	Host-associated
Bacteria	Fusobacteria	Fusobacteriales	Fusobacteriales		Fusobacteriaceae	Ilyobacter	Ilyobacter polytropus DSM 2926	uid59769	Anaerobic	Aquatic
Bacteria	Fusobacteria	Fusobacteriales	Fusobacteriales		Fusobacteriaceae	Leptotrichia	Leptotrichia buccalis C-1013-b	uid59211	Anaerobic	Host-associated
Bacteria	Fusobacteria	Fusobacteriales	Fusobacteriales		Fusobacteriaceae	Sebaldella	Sebaldella termitidis ATCC 33386	uid41865	Anaerobic	Host-associated
Bacteria	Fusobacteria	Fusobacteriales	Fusobacteriales		Fusobacteriaceae	Streptobacillus	Streptobacillus moniliformis DSM 12112	uid41863	Microaerophilic	HostAssociated
Bacteria	Gemmatimonadetes	Gemmatimonadales	Gemmatimonadales		Gemmatimonadaceae	Gemmatimonas	Gemmatimonas aurantiaca T-27	uid58813	Aerobic	ND
Bacteria	Nitrospirae	Nitrospirales	Nitrospirales		Nitrospiraceae	Nitrospira	Candidatus Nitrospira defluvii	uid51175	ND	ND
Bacteria	Nitrospirae	Nitrospirales	Nitrospirales		Nitrospiraceae	Thermodesulfovibrio	Thermodesulfovibrio yellowstonii DSM 11347	uid59257	ND	Specialized
Bacteria	Planctomycetes	Planctomycetacia	Planctomycetales		Planctomycetaceae	Isosphaera	Isosphaera pallida ATCC 43644	uid62207	Aerobic	Specialized
Bacteria	Planctomycetes	Planctomycetacia	Planctomycetales		Planctomycetaceae	Pirellula	Pirellula staleyi DSM 6068	uid43209	Aerobic	Aquatic
Bacteria	Planctomycetes	Planctomycetacia	Planctomycetales		Planctomycetaceae	Planctomyces	Planctomyces brasiliensis DSM 5305	uid60583	ND	ND
Bacteria	Planctomycetes	Planctomycetacia	Planctomycetales		Planctomycetaceae	Planctomyces	Planctomyces limnophilus DSM 3776	uid48643	Aerobic	Aquatic
Bacteria	Planctomycetes	Planctomycetacia	Planctomycetales		Planctomycetaceae	Rhodopirellula	Rhodopirellula baltica SH 1	uid61589	Aerobic	Aquatic
Bacteria	Proteobacteria	Alphaproteobacteria	Rhodospirillales		Acetobacteraceae	Acetobacter	Acetobacter pasteurianus IFO 3283-01	uid59279	Aerobic	Multiple
Bacteria	Proteobacteria	Betaproteobacteria	Burkholderiales		Alcaligenaceae	Achromobacter	Achromobacter xylosoxidans A8	uid59899	Aerobic	ND
Bacteria	Proteobacteria	Alphaproteobacteria	Rhodospirillales		Acetobacteraceae	Acidiphilium	Acidiphilium cryptum JF-5	uid58447	Aerobic	Multiple
Bacteria	Proteobacteria	Alphaproteobacteria	Rhodospirillales		Acetobacteraceae	Acidiphilium	Acidiphilium multivorum AIU301	uid63345	ND	ND
Bacteria	Proteobacteria	Gammaproteobacteria	Acidithiobacillales		Acidithiobacillaceae	Acidithiobacillus	Acidithiobacillus ferrooxidans ATCC 23270	uid57649	Facultative	Multiple
Bacteria	Proteobacteria	Gammaproteobacteria	Acidithiobacillales		Acidithiobacillaceae	Acidithiobacillus	Acidithiobacillus ferrooxidans ATCC 53993	uid58613	Aerobic	Specialized
Bacteria	Proteobacteria	Betaproteobacteria	Burkholderiales		Comamonadaceae	Acidovorax	Acidovorax avenae subsp. avenae ATCC 19860	uid42497	Aerobic	Host-associated
Bacteria	Proteobacteria	Betaproteobacteria	Burkholderiales		Comamonadaceae	Acidovorax	Acidovorax citrulli AAC00-1	uid58429	Aerobic	Multiple
Bacteria	Proteobacteria	Betaproteobacteria	Burkholderiales		Comamonadaceae	Acidovorax	Acidovorax ebreus TPSY	uid59233	Facultative	Aquatic
Bacteria	Proteobacteria	Betaproteobacteria	Burkholderiales		Comamonadaceae	Acidovorax	Acidovorax sp. JS42	uid58427	Aerobic	Terrestrial
Bacteria	Proteobacteria	Gammaproteobacteria	Pseudomonadales		Moraxellaceae	Acinetobacter	Acinetobacter sp. ADP1	uid61597	Aerobic	Multiple
Bacteria	Proteobacteria	Gammaproteobacteria	Pseudomonadales		Moraxellaceae	Acinetobacter	Acinetobacter baumannii AB0057	uid59083	Aerobic	Multiple
Bacteria	Proteobacteria	Gammaproteobacteria	Pseudomonadales		Moraxellaceae	Acinetobacter	Acinetobacter baumannii AB307-0294	uid59271	Aerobic	Multiple
Bacteria	Proteobacteria	Gammaproteobacteria	Pseudomonadales		Moraxellaceae	Acinetobacter	Acinetobacter baumannii ACICU	uid58765	Aerobic	Aquatic
Bacteria	Proteobacteria	Gammaproteobacteria	Pseudomonadales		Moraxellaceae	Acinetobacter	Acinetobacter baumannii ATCC 17978	uid58731	Aerobic	Multiple
Bacteria	Proteobacteria	Gammaproteobacteria	Pseudomonadales		Moraxellaceae	Acinetobacter	Acinetobacter baumannii AYE	uid61637	Aerobic	Aquatic
Bacteria	Proteobacteria	Gammaproteobacteria	Pseudomonadales		Moraxellaceae	Acinetobacter	Acinetobacter baumannii SDF	uid61601	Aerobic	Aquatic
Bacteria	Proteobacteria	Gammaproteobacteria	Pseudomonadales		Moraxellaceae	Acinetobacter	Acinetobacter sp. DR1	uid50119	Aerobic	ND
Bacteria	Proteobacteria	Gammaproteobacteria	Pasteurellales		Pasteurellaceae	Actinobacillus	Actinobacillus pleuropneumoniae serovar 3 str. JL03	uid58891	Facultative	Host-associated
Bacteria	Proteobacteria	Gammaproteobacteria	Pasteurellales		Pasteurellaceae	Actinobacillus	Actinobacillus pleuropneumoniae serovar 5b str. L20	uid58789	Facultative	Host-associated
Bacteria	Proteobacteria	Gammaproteobacteria	Pasteurellales		Pasteurellaceae	Actinobacillus	Actinobacillus pleuropneumoniae serovar 7 str. AP76	uid59231	Facultative	Host-associated
Bacteria	Proteobacteria	Gammaproteobacteria	Pasteurellales		Pasteurellaceae	Actinobacillus	Actinobacillus succinogenes 130Z	uid58247	ND	Host-associated
Bacteria	Proteobacteria	Gammaproteobacteria	Aeromonadales		Aeromonadaceae	Aeromonas	Aeromonas hydrophila subsp. hydrophila ATCC 7966	uid58617	Facultative	Multiple
Bacteria	Proteobacteria	Gammaproteobacteria	Aeromonadales		Aeromonadaceae	Aeromonas	Aeromonas salmonicida subsp. salmonicida A449	uid58631	Facultative	Aquatic
Bacteria	Proteobacteria	Gammaproteobacteria	Pasteurellales		Pasteurellaceae	Aggregatibacter	Aggregatibacter actinomycetemcomitans D11S-1	uid41333	ND	ND
Bacteria	Proteobacteria	Gammaproteobacteria	Pasteurellales		Pasteurellaceae	Aggregatibacter	Aggregatibacter aphrophilus NJ8700	uid59407	Facultative	Host-associated
Bacteria	Proteobacteria	Alphaproteobacteria	Rhizobiales		Rhizobiaceae	Agrobacterium	Agrobacterium sp. H13-3	uid63403	ND	Host-associated
Bacteria	Proteobacteria	Alphaproteobacteria	Rhizobiales		Rhizobiaceae	Agrobacterium	Agrobacterium radiobacter K84	uid58269	Aerobic	Terrestrial
Bacteria	Proteobacteria	Alphaproteobacteria	Rhizobiales		Rhizobiaceae	Agrobacterium	Agrobacterium tumefaciens str. C58	uid57865	Aerobic	Multiple
Bacteria	Proteobacteria	Alphaproteobacteria	Rhizobiales		Rhizobiaceae	Agrobacterium	Agrobacterium vitis S4	uid58249	Aerobic	Multiple
Bacteria	Proteobacteria	Gammaproteobacteria	Oceanospirillales		Alcanivoracaceae	Alcanivorax	Alcanivorax borkumensis SK2	uid58169	Aerobic	Aquatic
Bacteria	Proteobacteria	Betaproteobacteria	Burkholderiales		Comamonadaceae	Alicycliphilus	Alicycliphilus denitrificans BC	uid49953	Facultative	Aquatic
Bacteria	Proteobacteria	Gammaproteobacteria	Vibrionales		Vibrionaceae	Aliivibrio	Aliivibrio salmonicida LFI1238	uid59251	Facultative	Aquatic
Bacteria	Proteobacteria	Gammaproteobacteria	Chromatiales		Ectothiorhodospiraceae	Alkalilimnicola	Alkalilimnicola ehrlichii MLHE-1	uid58467	Facultative	Aquatic
Bacteria	Proteobacteria	Gammaproteobacteria	Chromatiales		Chromatiaceae	Allochromatium	Allochromatium vinosum DSM 180	uid46083	Facultative	Aquatic
Bacteria	Proteobacteria	Gammaproteobacteria	Alteromonadales		Alteromonadaceae	Alteromonas	Alteromonas macleodii 'Deep ecotype'	uid58251	Aerobic	Aquatic
Bacteria	Proteobacteria	Deltaproteobacteria	Myxococcales	Cystobacterineae	Myxococcaceae	Anaeromyxobacter	Anaeromyxobacter dehalogenans 2CP-1	uid58989	Facultative	Terrestrial
Bacteria	Proteobacteria	Deltaproteobacteria	Myxococcales	Cystobacterineae	Myxococcaceae	Anaeromyxobacter	Anaeromyxobacter dehalogenans 2CP-C	uid58135	Facultative	Terrestrial
Bacteria	Proteobacteria	Deltaproteobacteria	Myxococcales	Cystobacterineae	Myxococcaceae	Anaeromyxobacter	Anaeromyxobacter sp. Fw109-5	uid58755	Anaerobic	Terrestrial
Bacteria	Proteobacteria	Deltaproteobacteria	Myxococcales	Cystobacterineae	Myxococcaceae	Anaeromyxobacter	Anaeromyxobacter sp. K	uid58953	Anaerobic	Terrestrial
Bacteria	Proteobacteria	Alphaproteobacteria	Rickettsiales		Anaplasmataceae	Anaplasma	Anaplasma centrale str. Israel (Anaplasma marginale subsp. centrale	uid42155	Aerobic	HostAssociated
Bacteria	Proteobacteria	Alphaproteobacteria	Rickettsiales		Anaplasmataceae	Anaplasma	Anaplasma marginale str. Florida	uid58577	Aerobic	HostAssociated
Bacteria	Proteobacteria	Alphaproteobacteria	Rickettsiales		Anaplasmataceae	Anaplasma	Anaplasma marginale str. St. Maries	uid57629	Aerobic	HostAssociated
Bacteria	Proteobacteria	Alphaproteobacteria	Rickettsiales		Anaplasmataceae	Anaplasma	Anaplasma phagocytophilum HZ	uid57951	Aerobic	HostAssociated
Bacteria	Proteobacteria	Epsilonproteobacteria	Campylobacterales		Campylobacteraceae	Arcobacter	Arcobacter butzleri RM4018	uid58557	Aerobic	Multiple
Bacteria	Proteobacteria	Epsilonproteobacteria	Campylobacterales		Campylobacteraceae	Arcobacter	Arcobacter nitrofigilis DSM 7299	uid49001	Microaerophilic	Multiple
Bacteria	Proteobacteria	Betaproteobacteria	Rhodocyclales		Rhodocyclaceae	Aromatoleum	Aromatoleum aromaticum EbN1	uid58231	Facultative	Terrestrial
Bacteria	Proteobacteria	Alphaproteobacteria	Caulobacterales		Caulobacteraceae	Asticcacaulis	Asticcacaulis excentricus CB 48	uid55641	Aerobic	Aquatic
Bacteria	Proteobacteria	Betaproteobacteria	Rhodocyclales		Rhodocyclaceae	Azoarcus	Azoarcus sp. BH72	uid61603	Microaerophilic	Host-associated
Bacteria	Proteobacteria	Alphaproteobacteria	Rhizobiales		Xanthobacteraceae	Azorhizobium	Azorhizobium caulinodans ORS 571	uid58905	ND	Host-associated
Bacteria	Proteobacteria	Gammaproteobacteria	Pseudomonadales		Pseudomonadaceae	Azotobacter	Azotobacter vinelandii DJ	uid57597	Aerobic	Multiple
Bacteria	Proteobacteria	Alphaproteobacteria	Rhizobiales		Bartonellaceae	Bartonella	Bartonella bacilliformis KC583	uid58533	Aerobic	Host-associated
Bacteria	Proteobacteria	Alphaproteobacteria	Rhizobiales		Bartonellaceae	Bartonella	Bartonella clarridgeiae 73	uid62131	ND	ND
Bacteria	Proteobacteria	Alphaproteobacteria	Rhizobiales		Bartonellaceae	Bartonella	Bartonella grahamii as4aup	uid59405	Aerobic	Host-associated
Bacteria	Proteobacteria	Alphaproteobacteria	Rhizobiales		Bartonellaceae	Bartonella	Bartonella henselae str. Houston-1	uid57745	Aerobic	Host-associated
Bacteria	Proteobacteria	Alphaproteobacteria	Rhizobiales		Bartonellaceae	Bartonella	Bartonella quintana str. Toulouse	uid57635	Aerobic	Host-associated
Bacteria	Proteobacteria	Alphaproteobacteria	Rhizobiales		Bartonellaceae	Bartonella	Bartonella tribocorum CIP 105476	uid59129	Aerobic	Host-associated
Bacteria	Proteobacteria	Gammaproteobacteria				Gammaproteobacteria	Baumannia cicadellinicola str. Hc (Homalodisca coagulata)	uid58111	ND	Host-associated
Bacteria	Proteobacteria	Deltaproteobacteria	Bdellovibrionales		Bdellovibrionaceae	Bdellovibrio	Bdellovibrio bacteriovorus HD100	uid61595	Aerobic	Multiple
Bacteria	Proteobacteria	Alphaproteobacteria	Rhizobiales		Beijerinckiaceae	Beijerinckia	Beijerinckia indica subsp. indica ATCC 9039	uid59057	Aerobic	ND
Bacteria	Proteobacteria	Betaproteobacteria	Burkholderiales		Alcaligenaceae	Bordetella	Bordetella avium 197N	uid61563	Aerobic	Host-associated
Bacteria	Proteobacteria	Betaproteobacteria	Burkholderiales		Alcaligenaceae	Bordetella	Bordetella bronchiseptica RB50	uid57613	Aerobic	Host-associated
Bacteria	Proteobacteria	Betaproteobacteria	Burkholderiales		Alcaligenaceae	Bordetella	Bordetella parapertussis 12822	uid57615	Aerobic	Host-associated
Bacteria	Proteobacteria	Betaproteobacteria	Burkholderiales		Alcaligenaceae	Bordetella	Bordetella pertussis Tohama I	uid57617	Aerobic	Host-associated
Bacteria	Proteobacteria	Betaproteobacteria	Burkholderiales		Alcaligenaceae	Bordetella	Bordetella petrii DSM 12804	uid61631	Anaerobic	Aquatic
Bacteria	Proteobacteria	Alphaproteobacteria	Rhizobiales		Bradyrhizobiaceae	Bradyrhizobium	Bradyrhizobium sp. BTAi1	uid58505	Aerobic	Host-associated
Bacteria	Proteobacteria	Alphaproteobacteria	Rhizobiales		Bradyrhizobiaceae	Bradyrhizobium	Bradyrhizobium sp. ORS278	uid58941	ND	Host-associated
Bacteria	Proteobacteria	Alphaproteobacteria	Caulobacterales		Caulobacteraceae	Brevundimonas	Brevundimonas subvibrioides ATCC 15264	uid42117	Aerobic	Aquatic
Bacteria	Proteobacteria	Alphaproteobacteria	Rhizobiales		Brucellaceae	Brucella	Brucella abortus bv. 1 str. 9-941	uid58019	ND	ND
Bacteria	Proteobacteria	Alphaproteobacteria	Rhizobiales		Brucellaceae	Brucella	Brucella abortus S19	uid58873	Facultative	Multiple
Bacteria	Proteobacteria	Alphaproteobacteria	Rhizobiales		Brucellaceae	Brucella	Brucella canis ATCC 23365	uid59009	ND	ND
Bacteria	Proteobacteria	Alphaproteobacteria	Rhizobiales		Brucellaceae	Brucella	Brucella melitensis ATCC 23457	uid59241	Facultative	Host-associated
Bacteria	Proteobacteria	Alphaproteobacteria	Rhizobiales		Brucellaceae	Brucella	Brucella melitensis biovar Abortus 2308	uid62937	Facultative	Host-associated
Bacteria	Proteobacteria	Alphaproteobacteria	Rhizobiales		Brucellaceae	Brucella	Brucella melitensis bv. 1 str. 16M	uid57735	Aerobic	Host-associated
Bacteria	Proteobacteria	Alphaproteobacteria	Rhizobiales		Brucellaceae	Brucella	Brucella microti CCM 4915	uid59319	ND	Multiple
Bacteria	Proteobacteria	Alphaproteobacteria	Rhizobiales		Brucellaceae	Brucella	Brucella ovis ATCC 25840	uid58113	Facultative	Host-associated
Bacteria	Proteobacteria	Alphaproteobacteria	Rhizobiales		Brucellaceae	Brucella	Brucella suis 1330	uid57927	Aerobic	Host-associated
Bacteria	Proteobacteria	Alphaproteobacteria	Rhizobiales		Brucellaceae	Brucella	Brucella suis ATCC 23445	uid59015	Aerobic	Host-associated
Bacteria	Proteobacteria	Gammaproteobacteria	Enterobacteriales		Enterobacteriaceae	Buchnera	Buchnera aphidicola str. 5A (Acyrthosiphon pisum)	uid59285	ND	Host-associated
Bacteria	Proteobacteria	Gammaproteobacteria	Enterobacteriales		Enterobacteriaceae	Buchnera	Buchnera aphidicola str. APS (Acyrthosiphon pisum)	uid57805	ND	Host-associated
Bacteria	Proteobacteria	Gammaproteobacteria	Enterobacteriales		Enterobacteriaceae	Buchnera	Buchnera aphidicola str. Bp (Baizongia pistaciae)	uid57827	ND	Host-associated
Bacteria	Proteobacteria	Gammaproteobacteria	Enterobacteriales		Enterobacteriaceae	Buchnera	Buchnera aphidicola str. Cc (Cinara cedri)	uid58579	ND	Host-associated
Bacteria	Proteobacteria	Gammaproteobacteria	Enterobacteriales		Enterobacteriaceae	Buchnera	Buchnera aphidicola str. Sg (Schizaphis graminum)	uid57913	ND	Host-associated
Bacteria	Proteobacteria	Gammaproteobacteria	Enterobacteriales		Enterobacteriaceae	Buchnera	Buchnera aphidicola str. Tuc7 (Acyrthosiphon pisum)	uid59283	ND	Host-associated
Bacteria	Proteobacteria	Betaproteobacteria	Burkholderiales		Burkholderiaceae	Burkholderia	Burkholderia sp. 383	uid58073	Facultative	Multiple
Bacteria	Proteobacteria	Betaproteobacteria	Burkholderiales		Burkholderiaceae	Burkholderia	Burkholderia ambifaria AMMD	uid58303	Facultative	Multiple
Bacteria	Proteobacteria	Betaproteobacteria	Burkholderiales		Burkholderiaceae	Burkholderia	Burkholderia ambifaria MC40-6	uid58701	ND	Multiple
Bacteria	Proteobacteria	Betaproteobacteria	Burkholderiales		Burkholderiaceae	Burkholderia	Burkholderia sp. CCGE1001	uid42975	Facultative	Host-associated
Bacteria	Proteobacteria	Betaproteobacteria	Burkholderiales		Burkholderiaceae	Burkholderia	Burkholderia sp. CCGE1002	uid42523	Facultative	Host-associated
Bacteria	Proteobacteria	Betaproteobacteria	Burkholderiales		Burkholderiaceae	Burkholderia	Burkholderia sp. CCGE1003	uid46253	Facultative	Host-associated
Bacteria	Proteobacteria	Betaproteobacteria	Burkholderiales		Burkholderiaceae	Burkholderia	Burkholderia cenocepacia AU 1054	uid58371	ND	ND
Bacteria	Proteobacteria	Betaproteobacteria	Burkholderiales		Burkholderiaceae	Burkholderia	Burkholderia cenocepacia HI2424	uid58369	ND	ND
Bacteria	Proteobacteria	Betaproteobacteria	Burkholderiales		Burkholderiaceae	Burkholderia	Burkholderia cenocepacia J2315	uid57953	Facultative	Multiple
Bacteria	Proteobacteria	Betaproteobacteria	Burkholderiales		Burkholderiaceae	Burkholderia	Burkholderia cenocepacia MC0-3	uid58769	Facultative	Multiple
Bacteria	Proteobacteria	Betaproteobacteria	Burkholderiales		Burkholderiaceae	Burkholderia	Burkholderia glumae BGR1	uid59397	Aerobic	Multiple
Bacteria	Proteobacteria	Betaproteobacteria	Burkholderiales		Burkholderiaceae	Burkholderia	Burkholderia mallei ATCC 23344	uid57725	ND	Host-associated
Bacteria	Proteobacteria	Betaproteobacteria	Burkholderiales		Burkholderiaceae	Burkholderia	Burkholderia mallei NCTC 10229	uid58383	ND	Host-associated
Bacteria	Proteobacteria	Betaproteobacteria	Burkholderiales		Burkholderiaceae	Burkholderia	Burkholderia mallei NCTC 10247	uid58385	ND	Host-associated
Bacteria	Proteobacteria	Betaproteobacteria	Burkholderiales		Burkholderiaceae	Burkholderia	Burkholderia mallei SAVP1	uid58387	ND	Host-associated
Bacteria	Proteobacteria	Betaproteobacteria	Burkholderiales		Burkholderiaceae	Burkholderia	Burkholderia multivorans ATCC 17616	uid58697	Aerobic	Host-associated
Bacteria	Proteobacteria	Betaproteobacteria	Burkholderiales		Burkholderiaceae	Burkholderia	Burkholderia multivorans ATCC 17616	uid58909	Aerobic	Host-associated
Bacteria	Proteobacteria	Betaproteobacteria	Burkholderiales		Burkholderiaceae	Burkholderia	Burkholderia phymatum STM815	uid58699	ND	Host-associated
Bacteria	Proteobacteria	Betaproteobacteria	Burkholderiales		Burkholderiaceae	Burkholderia	Burkholderia phytofirmans PsJN	uid58729	Aerobic	Terrestrial
Bacteria	Proteobacteria	Betaproteobacteria	Burkholderiales		Burkholderiaceae	Burkholderia	Burkholderia pseudomallei 1106a	uid58515	Aerobic	Terrestrial
Bacteria	Proteobacteria	Betaproteobacteria	Burkholderiales		Burkholderiaceae	Burkholderia	Burkholderia pseudomallei 1710b	uid58391	Aerobic	Terrestrial
Bacteria	Proteobacteria	Betaproteobacteria	Burkholderiales		Burkholderiaceae	Burkholderia	Burkholderia pseudomallei 668	uid58389	Aerobic	Terrestrial
Bacteria	Proteobacteria	Betaproteobacteria	Burkholderiales		Burkholderiaceae	Burkholderia	Burkholderia pseudomallei K96243	uid57733	Aerobic	Terrestrial
Bacteria	Proteobacteria	Betaproteobacteria	Burkholderiales		Burkholderiaceae	Burkholderia	Burkholderia pseudomallei MSHR346	uid29855	Aerobic	Terrestrial
Bacteria	Proteobacteria	Betaproteobacteria	Burkholderiales		Burkholderiaceae	Burkholderia	Burkholderia rhizoxinica HKI 454	uid60487	ND	ND
Bacteria	Proteobacteria	Betaproteobacteria	Burkholderiales		Burkholderiaceae	Burkholderia	Burkholderia thailandensis E264	uid58081	Aerobic	Terrestrial
Bacteria	Proteobacteria	Betaproteobacteria	Burkholderiales		Burkholderiaceae	Burkholderia	Burkholderia vietnamiensis G4	uid58075	Facultative	Multiple
Bacteria	Proteobacteria	Betaproteobacteria	Burkholderiales		Burkholderiaceae	Burkholderia	Burkholderia xenovorans LB400	uid57823	Aerobic	Multiple
Bacteria	Proteobacteria	Epsilonproteobacteria	Campylobacterales		Campylobacteraceae	Campylobacter	Campylobacter concisus 13826	uid58667	Microaerophilic	Host-associated
Bacteria	Proteobacteria	Epsilonproteobacteria	Campylobacterales		Campylobacteraceae	Campylobacter	Campylobacter curvus 525.92	uid58669	Microaerophilic	Host-associated
Bacteria	Proteobacteria	Epsilonproteobacteria	Campylobacterales		Campylobacteraceae	Campylobacter	Campylobacter fetus subsp. fetus 82-40	uid58545	Microaerophilic	Host-associated
Bacteria	Proteobacteria	Epsilonproteobacteria	Campylobacterales		Campylobacteraceae	Campylobacter	Campylobacter hominis ATCC BAA-381	uid58981	Anaerobic	Host-associated
Bacteria	Proteobacteria	Epsilonproteobacteria	Campylobacterales		Campylobacteraceae	Campylobacter	Campylobacter jejuni subsp. jejuni 81-176	uid58503	Microaerophilic	Multiple
Bacteria	Proteobacteria	Epsilonproteobacteria	Campylobacterales		Campylobacteraceae	Campylobacter	Campylobacter jejuni subsp. jejuni 81116	uid58771	Microaerophilic	Multiple
Bacteria	Proteobacteria	Epsilonproteobacteria	Campylobacterales		Campylobacteraceae	Campylobacter	Campylobacter jejuni subsp. doylei 269.97	uid58671	Microaerophilic	Multiple
Bacteria	Proteobacteria	Epsilonproteobacteria	Campylobacterales		Campylobacteraceae	Campylobacter	Campylobacter jejuni subsp. jejuni ICDCCJ07001	uid61249	Microaerophilic	ND
Bacteria	Proteobacteria	Epsilonproteobacteria	Campylobacterales		Campylobacteraceae	Campylobacter	Campylobacter jejuni subsp. jejuni NCTC 11168	uid57587	Microaerophilic	Multiple
Bacteria	Proteobacteria	Epsilonproteobacteria	Campylobacterales		Campylobacteraceae	Campylobacter	Campylobacter jejuni RM1221	uid57899	Microaerophilic	Multiple
Bacteria	Proteobacteria	Epsilonproteobacteria	Campylobacterales		Campylobacteraceae	Campylobacter	Campylobacter lari RM2100	uid58115	Microaerophilic	Multiple
Bacteria	Proteobacteria	Betaproteobacteria				Betaproteobacteria	Candidatus Accumulibacter phosphatis clade IIA str. UW-1	uid59207	ND	Specialized
Bacteria	Proteobacteria	Gammaproteobacteria	Enterobacteriales		Enterobacteriaceae	ant endosymbionts	Candidatus Blochmannia floridanus	uid57999	ND	Specialized
Bacteria	Proteobacteria	Gammaproteobacteria	Enterobacteriales		Enterobacteriaceae	ant endosymbionts	Candidatus Blochmannia pennsylvanicus str. BPEN	uid58329	ND	ND
Bacteria	Proteobacteria	Gammaproteobacteria	Enterobacteriales		Enterobacteriaceae	ant endosymbionts	Candidatus Blochmannia vafer str. BVAF	uid62083	ND	ND
Bacteria	Proteobacteria	Gammaproteobacteria				Gammaproteobacteria	Candidatus Carsonella ruddii PV	uid58773	ND	Specialized
Bacteria	Proteobacteria	Gammaproteobacteria	Enterobacteriales		Enterobacteriaceae	aphid secondary symbionts	Candidatus Hamiltonella defensa 5AT (Acyrthosiphon pisum)	uid59289	ND	Host-associated
Bacteria	Proteobacteria	Alphaproteobacteria	Rhizobiales			Rhizobiales	Candidatus Hodgkinia cicadicola Dsem	uid59311	ND	Specialized
Bacteria	Proteobacteria	Alphaproteobacteria	Rhizobiales		Rhizobiaceae	Rhizobiaceae	Candidatus Liberibacter asiaticus str. psy62	uid59227	ND	Disease
Bacteria	Proteobacteria	Alphaproteobacteria	Rhizobiales		Rhizobiaceae	Rhizobiaceae	Candidatus Liberibacter solanacearum CLso-ZC1	uid61245	ND	HostAssociated
Bacteria	Proteobacteria	Alphaproteobacteria	Rickettsiales			SAR11 cluster	Candidatus Pelagibacter ubique HTCC1062	uid58401	Aerobic	Aquatic
Bacteria	Proteobacteria	Alphaproteobacteria				SAR116 cluster	Candidatus Puniceispirillum marinum IMCC1322	uid47081	ND	Aquatic
Bacteria	Proteobacteria	Gammaproteobacteria	Enterobacteriales		Enterobacteriaceae	Enterobacteriaceae	Candidatus Riesia pediculicola USDA	uid46841	ND	Host-associated
Bacteria	Proteobacteria	Gammaproteobacteria				Gammaproteobacteria	Candidatus Ruthia magnifica str. Cm (Calyptogena magnifica)	uid58645	ND	ND
Bacteria	Proteobacteria	Gammaproteobacteria				Gammaproteobacteria	Candidatus Vesicomyosocius okutanii HA (Candidatus Vesicomyosocius	uid59427	Anaerobic	Host-associated
Bacteria	Proteobacteria	Betaproteobacteria	Burkholderiales		Oxalobacteraceae	Oxalobacteraceae	Candidatus Zinderia insecticola CARI	uid52459	ND	ND
Bacteria	Proteobacteria	Alphaproteobacteria	Caulobacterales		Caulobacteraceae	Caulobacter	Caulobacter crescentus CB15	uid57891	Aerobic	Aquatic
Bacteria	Proteobacteria	Alphaproteobacteria	Caulobacterales		Caulobacteraceae	Caulobacter	Caulobacter crescentus NA1000	uid59307	Aerobic	Aquatic
Bacteria	Proteobacteria	Alphaproteobacteria	Caulobacterales		Caulobacteraceae	Caulobacter	Caulobacter sp. K31	uid58551	Aerobic	ND
Bacteria	Proteobacteria	Alphaproteobacteria	Caulobacterales		Caulobacteraceae	Caulobacter	Caulobacter segnis ATCC 21756	uid41709	Aerobic	Aquatic
Bacteria	Proteobacteria	Gammaproteobacteria	Pseudomonadales		Pseudomonadaceae	Cellvibrio	Cellvibrio japonicus Ueda107	uid59139	Aerobic	Terrestrial
Bacteria	Proteobacteria	Alphaproteobacteria	Rhizobiales		Phyllobacteriaceae	Chelativorans	Chelativorans sp. BNC1	uid58069	Aerobic	Multiple
Bacteria	Proteobacteria	Betaproteobacteria	Neisseriales		Neisseriaceae	Chromobacterium	Chromobacterium violaceum ATCC 12472	uid58001	Facultative	Multiple
Bacteria	Proteobacteria	Gammaproteobacteria	Oceanospirillales		Halomonadaceae	Chromohalobacter	Chromohalobacter salexigens DSM 3043	uid62921	Aerobic	ND
Bacteria	Proteobacteria	Gammaproteobacteria	Enterobacteriales		Enterobacteriaceae	Citrobacter	Citrobacter koseri ATCC BAA-895	uid58143	ND	Multiple
Bacteria	Proteobacteria	Gammaproteobacteria	Enterobacteriales		Enterobacteriaceae	Citrobacter	Citrobacter rodentium ICC168	uid43089	Facultative	Multiple
Bacteria	Proteobacteria	Gammaproteobacteria	Alteromonadales		Colwelliaceae	Colwellia	Colwellia psychrerythraea 34H	uid57855	Facultative	Specialized
Bacteria	Proteobacteria	Betaproteobacteria	Burkholderiales		Comamonadaceae	Comamonas	Comamonas testosteroni CNB-1	uid62961	Aerobic	Multiple
Bacteria	Proteobacteria	Gammaproteobacteria	Legionellales		Coxiellaceae	Coxiella	Coxiella burnetii CbuG_Q212	uid58893	Facultative	Multiple
Bacteria	Proteobacteria	Gammaproteobacteria	Legionellales		Coxiellaceae	Coxiella	Coxiella burnetii CbuK_Q154	uid58895	Facultative	Multiple
Bacteria	Proteobacteria	Gammaproteobacteria	Legionellales		Coxiellaceae	Coxiella	Coxiella burnetii Dugway 5J108-111	uid58629	Facultative	Host-associated
Bacteria	Proteobacteria	Gammaproteobacteria	Legionellales		Coxiellaceae	Coxiella	Coxiella burnetii RSA 331	uid58637	Facultative	Multiple
Bacteria	Proteobacteria	Gammaproteobacteria	Legionellales		Coxiellaceae	Coxiella	Coxiella burnetii RSA 493	uid57631	Facultative	Multiple
Bacteria	Proteobacteria	Gammaproteobacteria	Enterobacteriales		Enterobacteriaceae	Cronobacter	Cronobacter sakazakii ATCC BAA-894	uid58145	Anaerobic	Host-associated
Bacteria	Proteobacteria	Gammaproteobacteria	Enterobacteriales		Enterobacteriaceae	Cronobacter	Cronobacter turicensis z3032	uid40821	Facultative	ND
Bacteria	Proteobacteria	Betaproteobacteria	Burkholderiales		Burkholderiaceae	Cupriavidus	Cupriavidus metallidurans CH34	uid57815	Facultative	Specialized
Bacteria	Proteobacteria	Betaproteobacteria	Burkholderiales		Burkholderiaceae	Cupriavidus	Cupriavidus taiwanensis LMG 19424	uid61615	Facultative	Host-associated
Bacteria	Proteobacteria	Betaproteobacteria	Rhodocyclales		Rhodocyclaceae	Dechloromonas	Dechloromonas aromatica RCB	uid58025	Facultative	Multiple
Bacteria	Proteobacteria	Betaproteobacteria	Burkholderiales		Comamonadaceae	Delftia	Delftia acidovorans SPH-1	uid58703	Aerobic	Multiple
Bacteria	Proteobacteria	Deltaproteobacteria	Desulfarculales		Desulfarculaceae	Desulfarculus	Desulfarculus baarsii DSM 2075	uid51371	Anaerobic	ND
Bacteria	Proteobacteria	Deltaproteobacteria	Desulfobacterales		Desulfobacteraceae	Desulfatibacillum	Desulfatibacillum alkenivorans AK-01	uid58913	Anaerobic	Aquatic
Bacteria	Proteobacteria	Deltaproteobacteria	Desulfobacterales		Desulfobacteraceae	Desulfobacterium	Desulfobacterium autotrophicum HRM2	uid59061	Anaerobic	Multiple
Bacteria	Proteobacteria	Deltaproteobacteria	Desulfobacterales		Desulfobulbaceae	Desulfobulbus	Desulfobulbus propionicus DSM 2032	uid62265	Anaerobic	Aquatic
Bacteria	Proteobacteria	Deltaproteobacteria	Desulfobacterales		Desulfobacteraceae	Desulfococcus	Desulfococcus oleovorans Hxd3	uid58777	Anaerobic	Aquatic
Bacteria	Proteobacteria	Deltaproteobacteria	Desulfovibrionales		Desulfohalobiaceae	Desulfohalobium	Desulfohalobium retbaense DSM 5692	uid59183	Anaerobic	Specialized
Bacteria	Proteobacteria	Deltaproteobacteria	Desulfovibrionales		Desulfomicrobiaceae	Desulfomicrobium	Desulfomicrobium baculatum DSM 4028	uid59217	Anaerobic	Terrestrial
Bacteria	Proteobacteria	Deltaproteobacteria	Desulfobacterales		Desulfobulbaceae	Desulfotalea	Desulfotalea psychrophila LSv54	uid58153	Anaerobic	Specialized
Bacteria	Proteobacteria	Deltaproteobacteria	Desulfovibrionales		Desulfovibrionaceae	Desulfovibrio	Desulfovibrio aespoeensis Aspo-2	uid42613	ND	ND
Bacteria	Proteobacteria	Deltaproteobacteria	Desulfovibrionales		Desulfovibrionaceae	Desulfovibrio	Desulfovibrio desulfuricans subsp. desulfuricans str. ATCC 27774	uid59213	Anaerobic	Multiple
Bacteria	Proteobacteria	Deltaproteobacteria	Desulfovibrionales		Desulfovibrionaceae	Desulfovibrio	Desulfovibrio desulfuricans subsp. desulfuricans str. G20	uid57941	ND	ND
Bacteria	Proteobacteria	Deltaproteobacteria	Desulfovibrionales		Desulfovibrionaceae	Desulfovibrio	Desulfovibrio magneticus RS-1	uid59309	Anaerobic	ND
Bacteria	Proteobacteria	Deltaproteobacteria	Desulfovibrionales		Desulfovibrionaceae	Desulfovibrio	Desulfovibrio salexigens DSM 2638	uid59223	Anaerobic	Multiple
Bacteria	Proteobacteria	Deltaproteobacteria	Desulfovibrionales		Desulfovibrionaceae	Desulfovibrio	Desulfovibrio vulgaris str. 'Miyazaki F'	uid59089	Anaerobic	Multiple
Bacteria	Proteobacteria	Deltaproteobacteria	Desulfovibrionales		Desulfovibrionaceae	Desulfovibrio	Desulfovibrio vulgaris DP4	uid58679	Anaerobic	Multiple
Bacteria	Proteobacteria	Deltaproteobacteria	Desulfovibrionales		Desulfovibrionaceae	Desulfovibrio	Desulfovibrio vulgaris str. Hildenborough	uid57645	Anaerobic	Multiple
Bacteria	Proteobacteria	Deltaproteobacteria	Desulfobacterales		Desulfobulbaceae	Desulfurivibrio	Desulfurivibrio alkaliphilus AHT2	uid49487	Anaerobic	Specialized
Bacteria	Proteobacteria	Gammaproteobacteria	Cardiobacteriales		Cardiobacteriaceae	Dichelobacter	Dichelobacter nodosus VCS1703A	uid57643	Anaerobic	Host-associated
Bacteria	Proteobacteria	Gammaproteobacteria	Enterobacteriales		Enterobacteriaceae	Dickeya	Dickeya dadantii 3937	uid52537	Facultative	Host-associated
Bacteria	Proteobacteria	Gammaproteobacteria	Enterobacteriales		Enterobacteriaceae	Dickeya	Dickeya dadantii Ech586	uid42519	Facultative	Multiple
Bacteria	Proteobacteria	Gammaproteobacteria	Enterobacteriales		Enterobacteriaceae	Dickeya	Dickeya dadantii Ech703	uid59363	Facultative	Multiple
Bacteria	Proteobacteria	Gammaproteobacteria	Enterobacteriales		Enterobacteriaceae	Dickeya	Dickeya zeae Ech1591	uid59297	Facultative	ND
Bacteria	Proteobacteria	Alphaproteobacteria	Rhodobacterales		Rhodobacteraceae	Dinoroseobacter	Dinoroseobacter shibae DFL 12	uid58707	Aerobic	ND
Bacteria	Proteobacteria	Gammaproteobacteria	Enterobacteriales		Enterobacteriaceae	Edwardsiella	Edwardsiella ictaluri 93-146	uid59403	Facultative	Aquatic
Bacteria	Proteobacteria	Gammaproteobacteria	Enterobacteriales		Enterobacteriaceae	Edwardsiella	Edwardsiella tarda EIB202	uid41819	Facultative	Multiple
Bacteria	Proteobacteria	Alphaproteobacteria	Rickettsiales		Anaplasmataceae	Ehrlichia	Ehrlichia canis str. Jake	uid58071	ND	HostAssociated
Bacteria	Proteobacteria	Alphaproteobacteria	Rickettsiales		Anaplasmataceae	Ehrlichia	Ehrlichia chaffeensis str. Arkansas	uid57933	ND	HostAssociated
Bacteria	Proteobacteria	Alphaproteobacteria	Rickettsiales		Anaplasmataceae	Ehrlichia	Ehrlichia ruminantium str. Gardel	uid58245	ND	HostAssociated
Bacteria	Proteobacteria	Alphaproteobacteria	Rickettsiales		Anaplasmataceae	Ehrlichia	Ehrlichia ruminantium str. Welgevonden	uid58013	ND	HostAssociated
Bacteria	Proteobacteria	Alphaproteobacteria	Rickettsiales		Anaplasmataceae	Ehrlichia	Ehrlichia ruminantium str. Welgevonden	uid58243	ND	HostAssociated
Bacteria	Proteobacteria	Gammaproteobacteria	Enterobacteriales		Enterobacteriaceae	Enterobacter	Enterobacter sp. 638	uid58727	ND	Host-associated
Bacteria	Proteobacteria	Gammaproteobacteria	Enterobacteriales		Enterobacteriaceae	Enterobacter	Enterobacter cloacae subsp. cloacae ATCC 13047	uid48363	Facultative	Multiple
Bacteria	Proteobacteria	Gammaproteobacteria	Enterobacteriales		Enterobacteriaceae	Enterobacter	Enterobacter cloacae SCF1	uid59969	ND	ND
Bacteria	Proteobacteria	Gammaproteobacteria	Enterobacteriales		Enterobacteriaceae	Erwinia	Erwinia amylovora ATCC 49946	uid46943	Facultative	Host-associated
Bacteria	Proteobacteria	Gammaproteobacteria	Enterobacteriales		Enterobacteriaceae	Erwinia	Erwinia amylovora CFBP1430	uid46839	Facultative	Host-associated
Bacteria	Proteobacteria	Gammaproteobacteria	Enterobacteriales		Enterobacteriaceae	Erwinia	Erwinia billingiae Eb661	uid50547	ND	ND
Bacteria	Proteobacteria	Gammaproteobacteria	Enterobacteriales		Enterobacteriaceae	Erwinia	Erwinia pyrifoliae Ep1/96	uid40659	Facultative	ND
Bacteria	Proteobacteria	Gammaproteobacteria	Enterobacteriales		Enterobacteriaceae	Erwinia	Erwinia tasmaniensis Et1/99	uid59029	Facultative	Host-associated
Bacteria	Proteobacteria	Alphaproteobacteria	Sphingomonadales		Erythrobacteraceae	Erythrobacter	Erythrobacter litoralis HTCC2594	uid58299	Aerobic	Aquatic
Bacteria	Proteobacteria	Gammaproteobacteria	Enterobacteriales		Enterobacteriaceae	Escherichia	Escherichia coli 'BL21-Gold(DE3)pLysS AG'	uid59245	Anaerobic	Multiple
Bacteria	Proteobacteria	Gammaproteobacteria	Enterobacteriales		Enterobacteriaceae	Escherichia	Escherichia coli 536	uid58531	Facultative	Host-associated
Bacteria	Proteobacteria	Gammaproteobacteria	Enterobacteriales		Enterobacteriaceae	Escherichia	Escherichia coli 55989	uid59383	Facultative	Multiple
Bacteria	Proteobacteria	Gammaproteobacteria	Enterobacteriales		Enterobacteriaceae	Escherichia	Escherichia coli APEC O1	uid58623	Facultative	Host-associated
Bacteria	Proteobacteria	Gammaproteobacteria	Enterobacteriales		Enterobacteriaceae	Escherichia	Escherichia coli ATCC 8739	uid58783	Facultative	Host-associated
Bacteria	Proteobacteria	Gammaproteobacteria	Enterobacteriales		Enterobacteriaceae	Escherichia	Escherichia coli B str. REL606	uid58803	Facultative	Multiple
Bacteria	Proteobacteria	Gammaproteobacteria	Enterobacteriales		Enterobacteriaceae	Escherichia	Escherichia coli BW2952	uid59391	Facultative	Multiple
Bacteria	Proteobacteria	Gammaproteobacteria	Enterobacteriales		Enterobacteriaceae	Escherichia	Escherichia coli CFT073	uid57915	Facultative	Host-associated
Bacteria	Proteobacteria	Gammaproteobacteria	Enterobacteriales		Enterobacteriaceae	Escherichia	Escherichia coli E24377A	uid58395	Facultative	Host-associated
Bacteria	Proteobacteria	Gammaproteobacteria	Enterobacteriales		Enterobacteriaceae	Escherichia	Escherichia coli ED1a	uid59379	Facultative	Multiple
Bacteria	Proteobacteria	Gammaproteobacteria	Enterobacteriales		Enterobacteriaceae	Escherichia	Escherichia coli HS	uid58393	Facultative	Host-associated
Bacteria	Proteobacteria	Gammaproteobacteria	Enterobacteriales		Enterobacteriaceae	Escherichia	Escherichia coli IAI1	uid59377	Facultative	Multiple
Bacteria	Proteobacteria	Gammaproteobacteria	Enterobacteriales		Enterobacteriaceae	Escherichia	Escherichia coli IAI39	uid59381	Facultative	Multiple
Bacteria	Proteobacteria	Gammaproteobacteria	Enterobacteriales		Enterobacteriaceae	Escherichia	Escherichia coli str. K-12 substr. DH10B	uid58979	Facultative	Host-associated
Bacteria	Proteobacteria	Gammaproteobacteria	Enterobacteriales		Enterobacteriaceae	Escherichia	Escherichia coli O103:H2 str. 12009	uid41013	Facultative	ND
Bacteria	Proteobacteria	Gammaproteobacteria	Enterobacteriales		Enterobacteriaceae	Escherichia	Escherichia coli O111:H- str. 11128	uid41023	Facultative	ND
Bacteria	Proteobacteria	Gammaproteobacteria	Enterobacteriales		Enterobacteriaceae	Escherichia	Escherichia coli O127:H6 str. E2348/69	uid59343	Facultative	Host-associated
Bacteria	Proteobacteria	Gammaproteobacteria	Enterobacteriales		Enterobacteriaceae	Escherichia	Escherichia coli O157:H7 str. EC4115	uid59091	Facultative	Multiple
Bacteria	Proteobacteria	Gammaproteobacteria	Enterobacteriales		Enterobacteriaceae	Escherichia	Escherichia coli O157:H7 str. EDL933	uid57831	Facultative	Host-associated
Bacteria	Proteobacteria	Gammaproteobacteria	Enterobacteriales		Enterobacteriaceae	Escherichia	Escherichia coli O157:H7 str. Sakai	uid57781	Facultative	Host-associated
Bacteria	Proteobacteria	Gammaproteobacteria	Enterobacteriales		Enterobacteriaceae	Escherichia	Escherichia coli O157:H7 str. TW14359	uid59235	Facultative	Multiple
Bacteria	Proteobacteria	Gammaproteobacteria	Enterobacteriales		Enterobacteriaceae	Escherichia	Escherichia coli O26:H11 str. 11368	uid41021	Facultative	Multiple
Bacteria	Proteobacteria	Gammaproteobacteria	Enterobacteriales		Enterobacteriaceae	Escherichia	Escherichia coli O55:H7 str. CB9615	uid46655	Facultative	Multiple
Bacteria	Proteobacteria	Gammaproteobacteria	Enterobacteriales		Enterobacteriaceae	Escherichia	Escherichia coli S88	uid62979	Facultative	Multiple
Bacteria	Proteobacteria	Gammaproteobacteria	Enterobacteriales		Enterobacteriaceae	Escherichia	Escherichia coli SE11	uid59425	Facultative	Host-associated
Bacteria	Proteobacteria	Gammaproteobacteria	Enterobacteriales		Enterobacteriaceae	Escherichia	Escherichia coli SMS-3-5	uid58919	Facultative	Multiple
Bacteria	Proteobacteria	Gammaproteobacteria	Enterobacteriales		Enterobacteriaceae	Escherichia	Escherichia coli UMN026	uid62981	Facultative	Multiple
Bacteria	Proteobacteria	Gammaproteobacteria	Enterobacteriales		Enterobacteriaceae	Escherichia	Escherichia coli UTI89	uid58541	Facultative	Host-associated
Bacteria	Proteobacteria	Gammaproteobacteria	Enterobacteriales		Enterobacteriaceae	Escherichia	Escherichia fergusonii ATCC 35469	uid59375	Facultative	Multiple
Bacteria	Proteobacteria	Gammaproteobacteria	Alteromonadales		Ferrimonadaceae	Ferrimonas	Ferrimonas balearica DSM 9799	uid53371	ND	Aquatic
Bacteria	Proteobacteria	Gammaproteobacteria	Thiotrichales		Francisellaceae	Francisella	Francisella novicida U112	uid58499	Aerobic	Multiple
Bacteria	Proteobacteria	Gammaproteobacteria	Thiotrichales		Francisellaceae	Francisella	Francisella philomiragia subsp. philomiragia ATCC 25017	uid59105	Aerobic	Multiple
Bacteria	Proteobacteria	Gammaproteobacteria	Thiotrichales		Francisellaceae	Francisella	Francisella tularensis subsp. tularensis FSC198	uid58693	Aerobic	Aquatic
Bacteria	Proteobacteria	Gammaproteobacteria	Thiotrichales		Francisellaceae	Francisella	Francisella tularensis subsp. holarctica FTNF002-00	uid58999	Aerobic	Multiple
Bacteria	Proteobacteria	Gammaproteobacteria	Thiotrichales		Francisellaceae	Francisella	Francisella tularensis subsp. holarctica LVS	uid58595	Aerobic	Host-associated
Bacteria	Proteobacteria	Gammaproteobacteria	Thiotrichales		Francisellaceae	Francisella	Francisella tularensis subsp. holarctica OSU18	uid58687	Aerobic	Multiple
Bacteria	Proteobacteria	Gammaproteobacteria	Thiotrichales		Francisellaceae	Francisella	Francisella tularensis subsp. mediasiatica FSC147	uid58939	Aerobic	Host-associated
Bacteria	Proteobacteria	Gammaproteobacteria	Thiotrichales		Francisellaceae	Francisella	Francisella tularensis subsp. tularensis SCHU S4	uid57589	Aerobic	Aquatic
Bacteria	Proteobacteria	Gammaproteobacteria	Thiotrichales		Francisellaceae	Francisella	Francisella tularensis subsp. tularensis WY96-3418	uid58811	Aerobic	Host-associated
Bacteria	Proteobacteria	Betaproteobacteria	Gallionellales		Gallionellaceae	Gallionella	Gallionella capsiferriformans ES-2	uid51505	ND	Aquatic
Bacteria	Proteobacteria	Gammaproteobacteria				Gammaproteobacteria	gamma proteobacterium HdN1	uid51635	ND	ND
Bacteria	Proteobacteria	Deltaproteobacteria	Desulfuromonadales		Geobacteraceae	Geobacter	Geobacter bemidjiensis Bem	uid58749	Anaerobic	Terrestrial
Bacteria	Proteobacteria	Deltaproteobacteria	Desulfuromonadales		Geobacteraceae	Geobacter	Geobacter sp. FRC-32	uid58543	Anaerobic	Multiple
Bacteria	Proteobacteria	Deltaproteobacteria	Desulfuromonadales		Geobacteraceae	Geobacter	Geobacter lovleyi SZ	uid58713	Anaerobic	Multiple
Bacteria	Proteobacteria	Deltaproteobacteria	Desulfuromonadales		Geobacteraceae	Geobacter	Geobacter sp. M18	uid55771	Anaerobic	Terrestrial
Bacteria	Proteobacteria	Deltaproteobacteria	Desulfuromonadales		Geobacteraceae	Geobacter	Geobacter sp. M21	uid59037	Anaerobic	Aquatic
Bacteria	Proteobacteria	Deltaproteobacteria	Desulfuromonadales		Geobacteraceae	Geobacter	Geobacter metallireducens GS-15	uid57731	Anaerobic	Aquatic
Bacteria	Proteobacteria	Deltaproteobacteria	Desulfuromonadales		Geobacteraceae	Geobacter	Geobacter sulfurreducens PCA	uid57743	Anaerobic	Multiple
Bacteria	Proteobacteria	Deltaproteobacteria	Desulfuromonadales		Geobacteraceae	Geobacter	Geobacter uraniireducens Rf4	uid58475	Microaerophilic	Multiple
Bacteria	Proteobacteria	Alphaproteobacteria	Rhodospirillales		Acetobacteraceae	Gluconacetobacter	Gluconacetobacter diazotrophicus PAl 5	uid59075	Aerobic	Host-associated
Bacteria	Proteobacteria	Alphaproteobacteria	Rhodospirillales		Acetobacteraceae	Gluconacetobacter	Gluconacetobacter diazotrophicus PAl 5	uid61587	Aerobic	Host-associated
Bacteria	Proteobacteria	Alphaproteobacteria	Rhodospirillales		Acetobacteraceae	Gluconobacter	Gluconobacter oxydans 621H	uid58239	Aerobic	Multiple
Bacteria	Proteobacteria	Alphaproteobacteria	Rhodospirillales		Acetobacteraceae	Granulibacter	Granulibacter bethesdensis CGDNIH1	uid58661	ND	Multiple
Bacteria	Proteobacteria	Gammaproteobacteria	Pasteurellales		Pasteurellaceae	Haemophilus	Haemophilus ducreyi 35000HP	uid57625	Anaerobic	Host-associated
Bacteria	Proteobacteria	Gammaproteobacteria	Pasteurellales		Pasteurellaceae	Haemophilus	Haemophilus influenzae 86-028NP	uid58093	Facultative	Host-associated
Bacteria	Proteobacteria	Gammaproteobacteria	Pasteurellales		Pasteurellaceae	Haemophilus	Haemophilus influenzae F3031	uid62123	ND	ND
Bacteria	Proteobacteria	Gammaproteobacteria	Pasteurellales		Pasteurellaceae	Haemophilus	Haemophilus influenzae F3047	uid62097	ND	ND
Bacteria	Proteobacteria	Gammaproteobacteria	Pasteurellales		Pasteurellaceae	Haemophilus	Haemophilus influenzae PittEE	uid58591	Facultative	Host-associated
Bacteria	Proteobacteria	Gammaproteobacteria	Pasteurellales		Pasteurellaceae	Haemophilus	Haemophilus influenzae PittGG	uid58593	Facultative	Host-associated
Bacteria	Proteobacteria	Gammaproteobacteria	Pasteurellales		Pasteurellaceae	Haemophilus	Haemophilus influenzae Rd KW20	uid57771	Facultative	Host-associated
Bacteria	Proteobacteria	Gammaproteobacteria	Pasteurellales		Pasteurellaceae	Haemophilus	Haemophilus parasuis SH0165	uid59273	Facultative	Host-associated
Bacteria	Proteobacteria	Gammaproteobacteria	Pasteurellales		Pasteurellaceae	Histophilus	Haemophilus somnus 129PT	uid57929	Facultative	Host-associated
Bacteria	Proteobacteria	Gammaproteobacteria	Pasteurellales		Pasteurellaceae	Histophilus	Haemophilus somnus 2336	uid57979	Facultative	Host-associated
Bacteria	Proteobacteria	Gammaproteobacteria	Oceanospirillales		Hahellaceae	Hahella	Hahella chejuensis KCTC 2396	uid58483	Facultative	Aquatic
Bacteria	Proteobacteria	Deltaproteobacteria	Myxococcales	Nannocystineae	Haliangiaceae	Haliangium	Haliangium ochraceum DSM 14365	uid41425	Aerobic	Aquatic
Bacteria	Proteobacteria	Gammaproteobacteria	Oceanospirillales		Halomonadaceae	Halomonas	Halomonas elongata DSM 2581	uid52781	ND	ND
Bacteria	Proteobacteria	Gammaproteobacteria	Chromatiales		Ectothiorhodospiraceae	Halorhodospira	Halorhodospira halophila SL1	uid58473	ND	ND
Bacteria	Proteobacteria	Gammaproteobacteria	Chromatiales		Halothiobacillaceae	Halothiobacillus	Halothiobacillus neapolitanus c2	uid41317	Aerobic	Specialized
Bacteria	Proteobacteria	Epsilonproteobacteria	Campylobacterales		Helicobacteraceae	Helicobacter	Helicobacter acinonychis str. Sheeba	uid58685	Microaerophilic	Host-associated
Bacteria	Proteobacteria	Epsilonproteobacteria	Campylobacterales		Helicobacteraceae	Helicobacter	Helicobacter felis ATCC 49179	uid61409	ND	ND
Bacteria	Proteobacteria	Epsilonproteobacteria	Campylobacterales		Helicobacteraceae	Helicobacter	Helicobacter hepaticus ATCC 51449	uid57737	Aerobic	Host-associated
Bacteria	Proteobacteria	Epsilonproteobacteria	Campylobacterales		Helicobacteraceae	Helicobacter	Helicobacter mustelae 12198	uid46647	Aerobic	Host-associated
Bacteria	Proteobacteria	Epsilonproteobacteria	Campylobacterales		Helicobacteraceae	Helicobacter	Helicobacter pylori 26695	uid57787	Aerobic	Host-associated
Bacteria	Proteobacteria	Epsilonproteobacteria	Campylobacterales		Helicobacteraceae	Helicobacter	Helicobacter pylori B38	uid59415	Aerobic	Host-associated
Bacteria	Proteobacteria	Epsilonproteobacteria	Campylobacterales		Helicobacteraceae	Helicobacter	Helicobacter pylori B8	uid49873	Microaerophilic	Host-associated
Bacteria	Proteobacteria	Epsilonproteobacteria	Campylobacterales		Helicobacteraceae	Helicobacter	Helicobacter pylori G27	uid59305	Microaerophilic	Host-associated
Bacteria	Proteobacteria	Epsilonproteobacteria	Campylobacterales		Helicobacteraceae	Helicobacter	Helicobacter pylori HPAG1	uid58517	Aerobic	Host-associated
Bacteria	Proteobacteria	Epsilonproteobacteria	Campylobacterales		Helicobacteraceae	Helicobacter	Helicobacter pylori J99	uid57789	Aerobic	Host-associated
Bacteria	Proteobacteria	Epsilonproteobacteria	Campylobacterales		Helicobacteraceae	Helicobacter	Helicobacter pylori P12	uid59327	Microaerophilic	Host-associated
Bacteria	Proteobacteria	Epsilonproteobacteria	Campylobacterales		Helicobacteraceae	Helicobacter	Helicobacter pylori PeCan4	uid53539	ND	ND
Bacteria	Proteobacteria	Epsilonproteobacteria	Campylobacterales		Helicobacteraceae	Helicobacter	Helicobacter pylori Shi470	uid59165	Aerobic	Host-associated
Bacteria	Proteobacteria	Epsilonproteobacteria	Campylobacterales		Helicobacteraceae	Helicobacter	Helicobacter pylori SJM180	uid53541	ND	ND
Bacteria	Proteobacteria	Betaproteobacteria	Burkholderiales		Oxalobacteraceae	Herbaspirillum	Herbaspirillum seropedicae SmR1	uid50427	ND	ND
Bacteria	Proteobacteria	Betaproteobacteria	Burkholderiales		Oxalobacteraceae	Herminiimonas	Herminiimonas arsenicoxydans	uid58291	Anaerobic	Aquatic
Bacteria	Proteobacteria	alphaproteobacteria	Rhodobacterales		Hyphomonadaceae	Hirschia	Hirschia baltica ATCC 49814	uid59365	Aerobic	Aquatic
Bacteria	Proteobacteria	Alphaproteobacteria	Rhizobiales		Hyphomicrobiaceae	Hyphomicrobium	Hyphomicrobium denitrificans ATCC 51888	uid50325	Aerobic	Aquatic
Bacteria	Proteobacteria	Alphaproteobacteria	Rhodobacterales		Hyphomonadaceae	Hyphomonas	Hyphomonas neptunium ATCC 15444	uid58433	Aerobic	Aquatic
Bacteria	Proteobacteria	Gammaproteobacteria	Alteromonadales		Idiomarinaceae	Idiomarina	Idiomarina loihiensis L2TR	uid58087	Aerobic	Specialized
Bacteria	Proteobacteria	Alphaproteobacteria	Rhodobacterales		Rhodobacteraceae	Jannaschia	Jannaschia sp. CCS1	uid58147	Aerobic	Aquatic
Bacteria	Proteobacteria	Betaproteobacteria	Burkholderiales		Oxalobacteraceae	Janthinobacterium	Janthinobacterium sp. Marseille	uid58603	ND	Aquatic
Bacteria	Proteobacteria	Gammaproteobacteria	Oceanospirillales		Alcanivoracaceae	Kangiella	Kangiella koreensis DSM 16069	uid59209	Facultative	Aquatic
Bacteria	Proteobacteria	Alphaproteobacteria	Rhodobacterales		Rhodobacteraceae	Ketogulonicigenium	Ketogulonicigenium vulgare Y25	uid59581	ND	ND
Bacteria	Proteobacteria	Gammaproteobacteria	Enterobacteriales		Enterobacteriaceae	Klebsiella	Klebsiella pneumoniae 342	uid59145	Facultative	Host-associated
Bacteria	Proteobacteria	Gammaproteobacteria	Enterobacteriales		Enterobacteriaceae	Klebsiella	Klebsiella pneumoniae subsp. pneumoniae MGH 78578	uid57619	Facultative	Multiple
Bacteria	Proteobacteria	Gammaproteobacteria	Enterobacteriales		Enterobacteriaceae	Klebsiella	Klebsiella pneumoniae subsp. pneumoniae NTUH-K2044	uid59073	Facultative	Multiple
Bacteria	Proteobacteria	gammaproteobacteria	Enterobacteriales		Enterobacteriaceae	Klebsiella	Klebsiella variicola At-22	uid42113	ND	ND
Bacteria	Proteobacteria	Betaproteobacteria	Neisseriales		Neisseriaceae	Laribacter	Laribacter hongkongensis HLHK9	uid59265	Anaerobic	Host-associated
Bacteria	Proteobacteria	Deltaproteobacteria	Desulfovibrionales		Desulfovibrionaceae	Lawsonia	Lawsonia intracellularis PHE/MN1-00	uid61575	Facultative	HostAssociated
Bacteria	Proteobacteria	Gammaproteobacteria	Legionellales		Legionellaceae	Legionella	Legionella longbeachae NSW150	uid46099	Aerobic	ND
Bacteria	Proteobacteria	Gammaproteobacteria	Legionellales		Legionellaceae	Legionella	Legionella pneumophila 2300/99 Alcoy	uid48801	Aerobic	Host-associated
Bacteria	Proteobacteria	Gammaproteobacteria	Legionellales		Legionellaceae	Legionella	Legionella pneumophila str. Corby	uid58733	Aerobic	Host-associated
Bacteria	Proteobacteria	Gammaproteobacteria	Legionellales		Legionellaceae	Legionella	Legionella pneumophila str. Lens	uid58209	Aerobic	Host-associated
Bacteria	Proteobacteria	Gammaproteobacteria	Legionellales		Legionellaceae	Legionella	Legionella pneumophila str. Paris	uid58211	Aerobic	Host-associated
Bacteria	Proteobacteria	Gammaproteobacteria	Legionellales		Legionellaceae	Legionella	Legionella pneumophila subsp. pneumophila str. Philadelphia 1	uid57609	Aerobic	Host-associated
Bacteria	Proteobacteria	Betaproteobacteria	Burkholderiales			Leptothrix	Leptothrix cholodnii SP-6	uid58971	Aerobic	Aquatic
Bacteria	Proteobacteria	Magnetococcus				Magnetococcus	Magnetococcus sp. MC-1	uid57833	Facultative	Aquatic
Bacteria	Proteobacteria	Alphaproteobacteria	Rhodospirillales		Rhodospirillaceae	Magnetospirillum	Magnetospirillum magneticum AMB-1	uid58527	Microaerophilic	Aquatic
Bacteria	Proteobacteria	Gammaproteobacteria	Pasteurellales		Pasteurellaceae	Basfia	Mannheimia succiniciproducens MBEL55E	uid58197	Anaerobic	Host-associated
Bacteria	Proteobacteria	Alphaproteobacteria	Rhodobacterales		Hyphomonadaceae	Maricaulis	Maricaulis maris MCS10	uid58689	Facultative	Aquatic
Bacteria	Proteobacteria	Gammaproteobacteria	Alteromonadales		Alteromonadaceae	Marinobacter	Marinobacter aquaeolei VT8	uid59419	Facultative	Aquatic
Bacteria	Proteobacteria	Gammaproteobacteria	Oceanospirillales			Marinomonas	Marinomonas mediterranea MMB-1	uid64753	ND	ND
Bacteria	Proteobacteria	Gammaproteobacteria	Oceanospirillales			Marinomonas	Marinomonas sp. MWYL1	uid58715	Aerobic	Aquatic
Bacteria	Proteobacteria	Alphaproteobacteria	Rhizobiales		Phyllobacteriaceae	Mesorhizobium	Mesorhizobium ciceri biovar biserrulae WSM1271	uid62101	ND	ND
Bacteria	Proteobacteria	Alphaproteobacteria	Rhizobiales		Phyllobacteriaceae	Mesorhizobium	Mesorhizobium loti MAFF303099	uid57601	Aerobic	Multiple
Bacteria	Proteobacteria	Betaproteobacteria	Burkholderiales			Methylibium	Methylibium petroleiphilum PM1	uid58085	Facultative	Aquatic
Bacteria	Proteobacteria	Betaproteobacteria	Methylophilales		Methylophilaceae	Methylobacillus	Methylobacillus flagellatus KT	uid58049	Aerobic	Specialized
Bacteria	Proteobacteria	Alphaproteobacteria	Rhizobiales		Methylobacteriaceae	Methylobacterium	Methylobacterium sp. 4-46	uid58843	Facultative	Multiple
Bacteria	Proteobacteria	Alphaproteobacteria	Rhizobiales		Methylobacteriaceae	Methylobacterium	Methylobacterium chloromethanicum CM4 (Methylobacterium extorquens	uid58933	Aerobic	Terrestrial
Bacteria	Proteobacteria	Alphaproteobacteria	Rhizobiales		Methylobacteriaceae	Methylobacterium	Methylobacterium extorquens AM1	uid57605	Aerobic	ND
Bacteria	Proteobacteria	Alphaproteobacteria	Rhizobiales		Methylobacteriaceae	Methylobacterium	Methylobacterium extorquens DM4 (Methylobacterium	uid61617	Aerobic	Terrestrial
Bacteria	Proteobacteria	Alphaproteobacteria	Rhizobiales		Methylobacteriaceae	Methylobacterium	Methylobacterium extorquens PA1	uid58821	Facultative	Multiple
Bacteria	Proteobacteria	Alphaproteobacteria	Rhizobiales		Methylobacteriaceae	Methylobacterium	Methylobacterium nodulans ORS 2060	uid59023	Aerobic	Host-associated
Bacteria	Proteobacteria	Alphaproteobacteria	Rhizobiales		Methylobacteriaceae	Methylobacterium	Methylobacterium populi BJ001	uid58937	Aerobic	ND
Bacteria	Proteobacteria	Alphaproteobacteria	Rhizobiales		Methylobacteriaceae	Methylobacterium	Methylobacterium radiotolerans JCM 2831	uid58845	Aerobic	Host-associated
Bacteria	Proteobacteria	Alphaproteobacteria	Rhizobiales		Beijerinckiaceae	Methylocella	Methylocella silvestris BL2	uid59433	Aerobic	Terrestrial
Bacteria	Proteobacteria	Gammaproteobacteria	Methylococcales		Methylococcaceae	Methylococcus	Methylococcus capsulatus str. Bath	uid57607	Aerobic	Multiple
Bacteria	Proteobacteria	Betaproteobacteria	Methylophilales		Methylophilaceae	Methylotenera	Methylotenera sp. 301	uid49469	Aerobic	ND
Bacteria	Proteobacteria	Betaproteobacteria	Methylophilales		Methylophilaceae	Methylotenera	Methylotenera mobilis JLW8	uid59373	Aerobic	Aquatic
Bacteria	Proteobacteria	Betaproteobacteria	Methylophilales		Methylophilaceae	Methylovorus	Methylovorus sp. MP688	uid60723	ND	ND
Bacteria	Proteobacteria	Betaproteobacteria	Methylophilales		Methylophilaceae	Methylovorus	Methylovorus sp. SIP3-4	uid59367	Aerobic	Aquatic
Bacteria	Proteobacteria	Deltaproteobacteria	Myxococcales	Cystobacterineae	Myxococcaceae	Myxococcus	Myxococcus xanthus DK 1622	uid58003	Aerobic	Terrestrial
Bacteria	Proteobacteria	Epsilonproteobacteria	Nautiliales		Nautiliaceae	Nautilia	Nautilia profundicola AmH	uid59345	Anaerobic	Multiple
Bacteria	Proteobacteria	Betaproteobacteria	Neisseriales		Neisseriaceae	Neisseria	Neisseria gonorrhoeae FA 1090	uid57611	Aerobic	Host-associated
Bacteria	Proteobacteria	Betaproteobacteria	Neisseriales		Neisseriaceae	Neisseria	Neisseria gonorrhoeae NCCP11945	uid59191	Aerobic	Host-associated
Bacteria	Proteobacteria	Betaproteobacteria	Neisseriales		Neisseriaceae	Neisseria	Neisseria lactamica 020-06	uid60851	Aerobic	Host-associated
Bacteria	Proteobacteria	Betaproteobacteria	Neisseriales		Neisseriaceae	Neisseria	Neisseria meningitidis 053442	uid58587	Aerobic	Host-associated
Bacteria	Proteobacteria	Betaproteobacteria	Neisseriales		Neisseriaceae	Neisseria	Neisseria meningitidis alpha14	uid61649	Aerobic	ND
Bacteria	Proteobacteria	Betaproteobacteria	Neisseriales		Neisseriaceae	Neisseria	Neisseria meningitidis FAM18	uid57825	Aerobic	Host-associated
Bacteria	Proteobacteria	Betaproteobacteria	Neisseriales		Neisseriaceae	Neisseria	Neisseria meningitidis MC58	uid57817	Aerobic	Host-associated
Bacteria	Proteobacteria	Betaproteobacteria	Neisseriales		Neisseriaceae	Neisseria	Neisseria meningitidis Z2491	uid57819	Aerobic	Host-associated
Bacteria	Proteobacteria	Alphaproteobacteria	Rickettsiales		Anaplasmataceae	Neorickettsia	Neorickettsia risticii str. Illinois	uid58889	ND	HostAssociated
Bacteria	Proteobacteria	Alphaproteobacteria	Rickettsiales		Anaplasmataceae	Neorickettsia	Neorickettsia sennetsu str. Miyayama	uid57965	ND	Multiple Disease
Bacteria	Proteobacteria	Epsilonproteobacteria				Nitratifractor	Nitratifractor salsuginis DSM 16511	uid62183	Facultative	Specialized
Bacteria	Proteobacteria	Epsilonproteobacteria				Nitratiruptor	Nitratiruptor sp. SB155-2	uid58861	Anaerobic	Specialized
Bacteria	Proteobacteria	Alphaproteobacteria	Rhizobiales		Bradyrhizobiaceae	Nitrobacter	Nitrobacter hamburgensis X14	uid58293	Aerobic	Terrestrial
Bacteria	Proteobacteria	Alphaproteobacteria	Rhizobiales		Bradyrhizobiaceae	Nitrobacter	Nitrobacter winogradskyi Nb-255	uid58295	Facultative	Terrestrial
Bacteria	Proteobacteria	Gammaproteobacteria	Chromatiales		Chromatiaceae	Nitrosococcus	Nitrosococcus halophilus Nc4	uid46803	Aerobic	Aquatic
Bacteria	Proteobacteria	Gammaproteobacteria	Chromatiales		Chromatiaceae	Nitrosococcus	Nitrosococcus oceani ATCC 19707	uid58403	ND	Aquatic
Bacteria	Proteobacteria	Gammaproteobacteria	Chromatiales		Chromatiaceae	Nitrosococcus	Nitrosococcus watsoni C-113	uid50331	Aerobic	Aquatic
Bacteria	Proteobacteria	Betaproteobacteria	Nitrosomonadales		Nitrosomonadaceae	Nitrosomonas	Nitrosomonas sp. AL212	uid55727	ND	Multiple
Bacteria	Proteobacteria	Betaproteobacteria	Nitrosomonadales		Nitrosomonadaceae	Nitrosomonas	Nitrosomonas europaea ATCC 19718	uid57647	Aerobic	Multiple
Bacteria	Proteobacteria	Betaproteobacteria	Nitrosomonadales		Nitrosomonadaceae	Nitrosomonas	Nitrosomonas eutropha C91	uid58363	ND	Multiple
Bacteria	Proteobacteria	Betaproteobacteria	Nitrosomonadales		Nitrosomonadaceae	Nitrosospira	Nitrosospira multiformis ATCC 25196	uid58361	Aerobic	Terrestrial
Bacteria	Proteobacteria	Alphaproteobacteria	Sphingomonadales		Sphingomonadaceae	Novosphingobium	Novosphingobium aromaticivorans DSM 12444	uid57747	Aerobic	Multiple
Bacteria	Proteobacteria	Alphaproteobacteria	Rhizobiales		Brucellaceae	Ochrobactrum	Ochrobactrum anthropi ATCC 49188	uid58921	ND	Terrestrial
Bacteria	Proteobacteria	Alphaproteobacteria	Rhizobiales		Bradyrhizobiaceae	Oligotropha	Oligotropha carboxidovorans OM5	uid59155	ND	Multiple
Bacteria	Proteobacteria	Alphaproteobacteria	Rickettsiales		Rickettsiaceae	Orientia	Orientia tsutsugamushi str. Boryong	uid61621	ND	HostAssociated
Bacteria	Proteobacteria	Alphaproteobacteria	Rickettsiales		Rickettsiaceae	Orientia	Orientia tsutsugamushi str. Ikeda	uid58869	Mesophilic	HostAssociated
Bacteria	Proteobacteria	Gammaproteobacteria	Enterobacteriales		Enterobacteriaceae	Pantoea	Pantoea ananatis LMG 20103	uid46807	Facultative	Multiple
Bacteria	Proteobacteria	Gammaproteobacteria	Enterobacteriales		Enterobacteriaceae	Pantoea	Pantoea sp. At-9b	uid55845	Facultative	Multiple
Bacteria	Proteobacteria	Gammaproteobacteria	Enterobacteriales		Enterobacteriaceae	Pantoea	Pantoea vagans C9-1	uid49871	Facultative	ND
Bacteria	Proteobacteria	Alphaproteobacteria	Rhodobacterales		Rhodobacteraceae	Paracoccus	Paracoccus denitrificans PD1222	uid58187	Aerobic	Multiple
Bacteria	Proteobacteria	Alphaproteobacteria	Rhizobiales		Phyllobacteriaceae	Parvibaculum	Parvibaculum lavamentivorans DS-1	uid58739	Aerobic	Multiple
Bacteria	Proteobacteria	Alphaproteobacteria	Parvularculales		Parvularculaceae	Parvularcula	Parvularcula bermudensis HTCC2503	uid51641	Aerobic	Aquatic
Bacteria	Proteobacteria	Gammaproteobacteria	Pasteurellales		Pasteurellaceae	Pasteurella	Pasteurella multocida subsp. multocida str. Pm70	uid57627	Facultative	Host-associated
Bacteria	Proteobacteria	Gammaproteobacteria	Enterobacteriales		Enterobacteriaceae	Pectobacterium	Pectobacterium atrosepticum SCRI1043	uid57957	Facultative	Multiple
Bacteria	Proteobacteria	Gammaproteobacteria	Enterobacteriales		Enterobacteriaceae	Pectobacterium	Pectobacterium carotovorum subsp. carotovorum PC1	uid59295	ND	ND
Bacteria	Proteobacteria	Gammaproteobacteria	Enterobacteriales		Enterobacteriaceae	Pectobacterium	Pectobacterium wasabiae WPP163	uid41297	ND	Multiple
Bacteria	Proteobacteria	Deltaproteobacteria	Desulfuromonadales		Pelobacteraceae	Pelobacter	Pelobacter carbinolicus DSM 2380	uid58241	Anaerobic	Aquatic
Bacteria	Proteobacteria	Deltaproteobacteria	Desulfuromonadales		Pelobacteraceae	Pelobacter	Pelobacter propionicus DSM 2379	uid58255	Anaerobic	Multiple
Bacteria	Proteobacteria	Alphaproteobacteria	Caulobacterales		Caulobacteraceae	Phenylobacterium	Phenylobacterium zucineum HLK1	uid58959	Aerobic	Host-associated
Bacteria	Proteobacteria	Gammaproteobacteria	Vibrionales		Vibrionaceae	Photobacterium	Photobacterium profundum SS9	uid62923	Facultative	Multiple
Bacteria	Proteobacteria	Gammaproteobacteria	Enterobacteriales		Enterobacteriaceae	Photorhabdus	Photorhabdus asymbiotica	uid59243	ND	ND
Bacteria	Proteobacteria	Gammaproteobacteria	Enterobacteriales		Enterobacteriaceae	Photorhabdus	Photorhabdus luminescens subsp. laumondii TTO1	uid61593	Facultative	Host-associated
Bacteria	Proteobacteria	Betaproteobacteria	Burkholderiales		Comamonadaceae	Polaromonas	Polaromonas sp. JS666	uid58207	Aerobic	Multiple
Bacteria	Proteobacteria	Betaproteobacteria	Burkholderiales		Comamonadaceae	Polaromonas	Polaromonas naphthalenivorans CJ2	uid58273	Aerobic	Aquatic
Bacteria	Proteobacteria	Betaproteobacteria	Burkholderiales		Burkholderiaceae	Polynucleobacter	Polynucleobacter necessarius subsp. asymbioticus QLW-P1DMWA-1	uid58611	Aerobic	Aquatic
Bacteria	Proteobacteria	Betaproteobacteria	Burkholderiales		Burkholderiaceae	Polynucleobacter	Polynucleobacter necessarius subsp. necessarius STIR1	uid58967	Aerobic	Host-associated
Bacteria	Proteobacteria	Gammaproteobacteria	Enterobacteriales		Enterobacteriaceae	Proteus	Proteus mirabilis HI4320	uid61599	Aerobic	Host-associated
Bacteria	Proteobacteria	Gammaproteobacteria	Alteromonadales		Pseudoalteromonadaceae	Pseudoalteromonas	Pseudoalteromonas atlantica T6c	uid58283	Aerobic	Aquatic
Bacteria	Proteobacteria	Gammaproteobacteria	Alteromonadales		Pseudoalteromonadaceae	Pseudoalteromonas	Pseudoalteromonas haloplanktis TAC125	uid58431	Aerobic	Aquatic
Bacteria	Proteobacteria	Gammaproteobacteria	Alteromonadales		Pseudoalteromonadaceae	Pseudoalteromonas	Pseudoalteromonas sp. SM9913	uid61247	ND	Aquatic
Bacteria	Proteobacteria	Gammaproteobacteria	Pseudomonadales		Pseudomonadaceae	Pseudomonas	Pseudomonas aeruginosa LESB58	uid59275	Aerobic	Multiple
Bacteria	Proteobacteria	Gammaproteobacteria	Pseudomonadales		Pseudomonadaceae	Pseudomonas	Pseudomonas aeruginosa PA7	uid58627	Aerobic	Multiple
Bacteria	Proteobacteria	Gammaproteobacteria	Pseudomonadales		Pseudomonadaceae	Pseudomonas	Pseudomonas aeruginosa PAO1	uid57945	Aerobic	Multiple
Bacteria	Proteobacteria	Gammaproteobacteria	Pseudomonadales		Pseudomonadaceae	Pseudomonas	Pseudomonas aeruginosa UCBPP-PA14	uid57977	Aerobic	Multiple
Bacteria	Proteobacteria	Gammaproteobacteria	Pseudomonadales		Pseudomonadaceae	Pseudomonas	Pseudomonas entomophila L48	uid58639	ND	Multiple
Bacteria	Proteobacteria	Gammaproteobacteria	Pseudomonadales		Pseudomonadaceae	Pseudomonas	Pseudomonas fluorescens Pf-5	uid57937	Aerobic	Multiple
Bacteria	Proteobacteria	Gammaproteobacteria	Pseudomonadales		Pseudomonadaceae	Pseudomonas	Pseudomonas fluorescens Pf0-1	uid57591	Aerobic	Multiple
Bacteria	Proteobacteria	Gammaproteobacteria	Pseudomonadales		Pseudomonadaceae	Pseudomonas	Pseudomonas fluorescens SBW25	uid62971	Aerobic	Multiple
Bacteria	Proteobacteria	Gammaproteobacteria	Pseudomonadales		Pseudomonadaceae	Pseudomonas	Pseudomonas mendocina ymp	uid58723	Aerobic	Multiple
Bacteria	Proteobacteria	Gammaproteobacteria	Pseudomonadales		Pseudomonadaceae	Pseudomonas	Pseudomonas putida F1	uid58355	Aerobic	Multiple
Bacteria	Proteobacteria	Gammaproteobacteria	Pseudomonadales		Pseudomonadaceae	Pseudomonas	Pseudomonas putida GB-1	uid58735	Aerobic	Multiple
Bacteria	Proteobacteria	Gammaproteobacteria	Pseudomonadales		Pseudomonadaceae	Pseudomonas	Pseudomonas putida KT2440	uid57843	Aerobic	Multiple
Bacteria	Proteobacteria	Gammaproteobacteria	Pseudomonadales		Pseudomonadaceae	Pseudomonas	Pseudomonas putida W619	uid58651	Aerobic	Multiple
Bacteria	Proteobacteria	Gammaproteobacteria	Pseudomonadales		Pseudomonadaceae	Pseudomonas	Pseudomonas stutzeri A1501	uid58641	Aerobic	Host-associated
Bacteria	Proteobacteria	Gammaproteobacteria	Pseudomonadales		Pseudomonadaceae	Pseudomonas	Pseudomonas syringae pv. syringae B728a	uid57931	Aerobic	Multiple
Bacteria	Proteobacteria	Gammaproteobacteria	Pseudomonadales		Pseudomonadaceae	Pseudomonas	Pseudomonas syringae pv. phaseolicola 1448A	uid58099	Aerobic	Multiple
Bacteria	Proteobacteria	Gammaproteobacteria	Pseudomonadales		Pseudomonadaceae	Pseudomonas	Pseudomonas syringae pv. tomato str. DC3000	uid57967	Aerobic	Multiple
Bacteria	Proteobacteria	Gammaproteobacteria	Xanthomonadales		Xanthomonadaceae	Pseudoxanthomonas	Pseudoxanthomonas suwonensis 11-1	uid62105	ND	ND
Bacteria	Proteobacteria	Gammaproteobacteria	Pseudomonadales		Moraxellaceae	Psychrobacter	Psychrobacter arcticus 273-4	uid58021	ND	Specialized
Bacteria	Proteobacteria	Gammaproteobacteria	Pseudomonadales		Moraxellaceae	Psychrobacter	Psychrobacter cryohalolentis K5	uid58373	ND	Multiple
Bacteria	Proteobacteria	Gammaproteobacteria	Pseudomonadales		Moraxellaceae	Psychrobacter	Psychrobacter sp. PRwf-1	uid58459	Aerobic	Aquatic
Bacteria	Proteobacteria	Gammaproteobacteria	Alteromonadales		Psychromonadaceae	Psychromonas	Psychromonas ingrahamii 37	uid58521	Anaerobic	Aquatic
Bacteria	Proteobacteria	Gammaproteobacteria	Enterobacteriales		Enterobacteriaceae	Rahnella	Rahnella sp. Y9602	uid62715	Facultative	ND
Bacteria	Proteobacteria	Betaproteobacteria	Burkholderiales		Burkholderiaceae	Cupriavidus	Ralstonia eutropha H16	uid62925	Facultative	Specialized
Bacteria	Proteobacteria	Betaproteobacteria	Burkholderiales		Burkholderiaceae	Cupriavidus	Ralstonia eutropha JMP134	uid58047	Facultative	Multiple
Bacteria	Proteobacteria	Betaproteobacteria	Burkholderiales		Burkholderiaceae	Ralstonia	Ralstonia pickettii 12D	uid58859	Aerobic	Multiple
Bacteria	Proteobacteria	Betaproteobacteria	Burkholderiales		Burkholderiaceae	Ralstonia	Ralstonia pickettii 12J	uid58737	Aerobic	Multiple
Bacteria	Proteobacteria	Betaproteobacteria	Burkholderiales		Burkholderiaceae	Ralstonia	Ralstonia solanacearum CFBP2957	uid50545	ND	ND
Bacteria	Proteobacteria	Betaproteobacteria	Burkholderiales		Burkholderiaceae	Ralstonia	Ralstonia solanacearum GMI1000	uid57593	Aerobic	Multiple
Bacteria	Proteobacteria	Betaproteobacteria	Burkholderiales		Burkholderiaceae	Ralstonia	Ralstonia solanacearum PSI07	uid50539	ND	ND
Bacteria	Proteobacteria	Alphaproteobacteria	Rhizobiales		Rhizobiaceae	Rhizobium	Rhizobium etli CFN 42	uid58377	Aerobic	Host-associated
Bacteria	Proteobacteria	Alphaproteobacteria	Rhizobiales		Rhizobiaceae	Rhizobium	Rhizobium etli CIAT 652	uid59115	Aerobic	Host-associated
Bacteria	Proteobacteria	Alphaproteobacteria	Rhizobiales		Rhizobiaceae	Rhizobium	Rhizobium leguminosarum bv. trifolii WSM1325	uid58991	Aerobic	Host-associated
Bacteria	Proteobacteria	Alphaproteobacteria	Rhizobiales		Rhizobiaceae	Rhizobium	Rhizobium leguminosarum bv. trifolii WSM2304	uid58997	Aerobic	Host-associated
Bacteria	Proteobacteria	Alphaproteobacteria	Rhizobiales		Rhizobiaceae	Rhizobium	Rhizobium leguminosarum bv. viciae 3841	uid57955	Aerobic	Host-associated
Bacteria	Proteobacteria	Alphaproteobacteria	Rhizobiales		Rhizobiaceae	Sinorhizobium	Sinorhizobium fredii NGR234	uid59081	ND	ND
Bacteria	Proteobacteria	Alphaproteobacteria	Rhodobacterales		Rhodobacteraceae	Rhodobacter	Rhodobacter capsulatus SB 1003	uid47509	Facultative	Multiple
Bacteria	Proteobacteria	Alphaproteobacteria	Rhodobacterales		Rhodobacteraceae	Rhodobacter	Rhodobacter sphaeroides 2.4.1	uid57653	Facultative	Multiple
Bacteria	Proteobacteria	Alphaproteobacteria	Rhodobacterales		Rhodobacteraceae	Rhodobacter	Rhodobacter sphaeroides ATCC 17025	uid58451	Facultative	Multiple
Bacteria	Proteobacteria	Alphaproteobacteria	Rhodobacterales		Rhodobacteraceae	Rhodobacter	Rhodobacter sphaeroides ATCC 17029	uid58449	Facultative	Multiple
Bacteria	Proteobacteria	Alphaproteobacteria	Rhodobacterales		Rhodobacteraceae	Rhodobacter	Rhodobacter sphaeroides KD131	uid59277	Facultative	Multiple
Bacteria	Proteobacteria	Betaproteobacteria	Burkholderiales		Comamonadaceae	Albidiferax	Rhodoferax ferrireducens T118	uid58353	Facultative	Multiple
Bacteria	Proteobacteria	Alphaproteobacteria	Rhizobiales		Hyphomicrobiaceae	Rhodomicrobium	Rhodomicrobium vannielii ATCC 17100	uid43247	ND	ND
Bacteria	Proteobacteria	Alphaproteobacteria	Rhizobiales		Bradyrhizobiaceae	Rhodopseudomonas	Rhodopseudomonas palustris BisA53	uid58445	Facultative	Multiple
Bacteria	Proteobacteria	Alphaproteobacteria	Rhizobiales		Bradyrhizobiaceae	Rhodopseudomonas	Rhodopseudomonas palustris BisB18	uid58443	Facultative	Multiple
Bacteria	Proteobacteria	Alphaproteobacteria	Rhizobiales		Bradyrhizobiaceae	Rhodopseudomonas	Rhodopseudomonas palustris BisB5	uid58441	Facultative	Multiple
Bacteria	Proteobacteria	Alphaproteobacteria	Rhizobiales		Bradyrhizobiaceae	Rhodopseudomonas	Rhodopseudomonas palustris CGA009	uid62901	Facultative	Multiple
Bacteria	Proteobacteria	Alphaproteobacteria	Rhizobiales		Bradyrhizobiaceae	Rhodopseudomonas	Rhodopseudomonas palustris DX-1	uid43327	Facultative	ND
Bacteria	Proteobacteria	Alphaproteobacteria	Rhizobiales		Bradyrhizobiaceae	Rhodopseudomonas	Rhodopseudomonas palustris HaA2	uid58439	Facultative	Multiple
Bacteria	Proteobacteria	Alphaproteobacteria	Rhizobiales		Bradyrhizobiaceae	Rhodopseudomonas	Rhodopseudomonas palustris TIE-1	uid58995	Facultative	ND
Bacteria	Proteobacteria	Alphaproteobacteria	Rhodospirillales		Rhodospirillaceae	Rhodospirillum	Rhodospirillum centenum SW (Rhodocista centenaria SW)	uid58805	Facultative	Aquatic
Bacteria	Proteobacteria	Alphaproteobacteria	Rhodospirillales		Rhodospirillaceae	Rhodospirillum	Rhodospirillum rubrum ATCC 11170	uid57655	Facultative	Multiple
Bacteria	Proteobacteria	Alphaproteobacteria	Rickettsiales		Rickettsiaceae	Rickettsia	Rickettsia africae ESF-5	uid58799	Aerobic	HostAssociated
Bacteria	Proteobacteria	Alphaproteobacteria	Rickettsiales		Rickettsiaceae	Rickettsia	Rickettsia akari str. Hartford	uid58161	Aerobic	HostAssociated
Bacteria	Proteobacteria	Alphaproteobacteria	Rickettsiales		Rickettsiaceae	Rickettsia	Rickettsia bellii OSU 85-389	uid58681	ND	ND
Bacteria	Proteobacteria	Alphaproteobacteria	Rickettsiales		Rickettsiaceae	Rickettsia	Rickettsia bellii RML369-C	uid58405	ND	HostAssociated
Bacteria	Proteobacteria	Alphaproteobacteria	Rickettsiales		Rickettsiaceae	Rickettsia	Rickettsia canadensis str. McKiel	uid58159	Aerobic	HostAssociated
Bacteria	Proteobacteria	Alphaproteobacteria	Rickettsiales		Rickettsiaceae	Rickettsia	Rickettsia conorii str. Malish 7	uid57633	Aerobic	HostAssociated
Bacteria	Proteobacteria	Alphaproteobacteria	Rickettsiales		Rickettsiaceae	Rickettsia	Rickettsia felis URRWXCal2	uid58331	ND	HostAssociated
Bacteria	Proteobacteria	Alphaproteobacteria	Rickettsiales		Rickettsiaceae	Rickettsia	Rickettsia massiliae MTU5	uid58801	Aerobic	HostAssociated
Bacteria	Proteobacteria	Alphaproteobacteria	Rickettsiales		Rickettsiaceae	Rickettsia	Rickettsia peacockii str. Rustic	uid59301	Aerobic	HostAssociated
Bacteria	Proteobacteria	Alphaproteobacteria	Rickettsiales		Rickettsiaceae	Rickettsia	Rickettsia prowazekii str. Madrid E	uid61565	Aerobic	HostAssociated
Bacteria	Proteobacteria	Alphaproteobacteria	Rickettsiales		Rickettsiaceae	Rickettsia	Rickettsia rickettsii str. 'Sheila Smith'	uid58027	Aerobic	HostAssociated
Bacteria	Proteobacteria	Alphaproteobacteria	Rickettsiales		Rickettsiaceae	Rickettsia	Rickettsia rickettsii str. Iowa	uid58961	Aerobic	HostAssociated
Bacteria	Proteobacteria	Alphaproteobacteria	Rickettsiales		Rickettsiaceae	Rickettsia	Rickettsia typhi str. Wilmington	uid58063	Aerobic	HostAssociated
Bacteria	Proteobacteria	Alphaproteobacteria	Rhodobacterales		Rhodobacteraceae	Roseobacter	Roseobacter denitrificans OCh 114	uid58597	ND	Multiple
Bacteria	Proteobacteria	Alphaproteobacteria	Rhodobacterales		Rhodobacteraceae	Ruegeria	Ruegeria pomeroyi DSS-3	uid57863	Aerobic	Aquatic
Bacteria	Proteobacteria	Alphaproteobacteria	Rhodobacterales		Rhodobacteraceae	Ruegeria	Ruegeria sp. TM1040	uid58193	ND	Multiple
Bacteria	Proteobacteria	Gammaproteobacteria	Alteromonadales		Alteromonadaceae	Saccharophagus	Saccharophagus degradans 2-40	uid57921	Aerobic	Aquatic
Bacteria	Proteobacteria	Gammaproteobacteria	Enterobacteriales		Enterobacteriaceae	Salmonella	Salmonella enterica subsp. arizonae serovar 62:z4,z23:-- str.	uid58191	Facultative	Host-associated
Bacteria	Proteobacteria	Gammaproteobacteria	Enterobacteriales		Enterobacteriaceae	Salmonella	Salmonella enterica subsp. enterica serovar Agona str. SL483	uid59431	Facultative	Multiple
Bacteria	Proteobacteria	Gammaproteobacteria	Enterobacteriales		Enterobacteriaceae	Salmonella	Salmonella enterica subsp. enterica serovar Choleraesuis str.	uid58017	Facultative	Host-associated
Bacteria	Proteobacteria	Gammaproteobacteria	Enterobacteriales		Enterobacteriaceae	Salmonella	Salmonella enterica subsp. enterica serovar Dublin str. CT_02021853	uid58917	Facultative	Multiple
Bacteria	Proteobacteria	Gammaproteobacteria	Enterobacteriales		Enterobacteriaceae	Salmonella	Salmonella enterica subsp. enterica serovar Enteritidis str.	uid59247	Facultative	Specialized
Bacteria	Proteobacteria	Gammaproteobacteria	Enterobacteriales		Enterobacteriaceae	Salmonella	Salmonella enterica subsp. enterica serovar Gallinarum str. 287/91	uid59249	Facultative	Multiple
Bacteria	Proteobacteria	Gammaproteobacteria	Enterobacteriales		Enterobacteriaceae	Salmonella	Salmonella enterica subsp. enterica serovar Heidelberg str. SL476	uid58973	Facultative	Multiple
Bacteria	Proteobacteria	Gammaproteobacteria	Enterobacteriales		Enterobacteriaceae	Salmonella	Salmonella enterica subsp. enterica serovar Newport str. SL254	uid58831	Facultative	Multiple
Bacteria	Proteobacteria	Gammaproteobacteria	Enterobacteriales		Enterobacteriaceae	Salmonella	Salmonella enterica subsp. enterica serovar Paratyphi B str. SPB7	uid59097	ND	ND
Bacteria	Proteobacteria	Gammaproteobacteria	Enterobacteriales		Enterobacteriaceae	Salmonella	Salmonella enterica subsp. enterica serovar Paratyphi C strain	uid59063	Facultative	Host-associated
Bacteria	Proteobacteria	Gammaproteobacteria	Enterobacteriales		Enterobacteriaceae	Salmonella	Salmonella enterica subsp. enterica serovar Schwarzengrund str.	uid58915	Facultative	Multiple
Bacteria	Proteobacteria	Gammaproteobacteria	Enterobacteriales		Enterobacteriaceae	Salmonella	Salmonella enterica subsp. enterica serovar Typhi str. CT18	uid57793	Facultative	Host-associated
Bacteria	Proteobacteria	Gammaproteobacteria	Enterobacteriales		Enterobacteriaceae	Salmonella	Salmonella enterica subsp. enterica serovar Typhi str. Ty2	uid57973	Facultative	Host-associated
Bacteria	Proteobacteria	Gammaproteobacteria	Enterobacteriales		Enterobacteriaceae	Salmonella	Salmonella enterica subsp. enterica serovar Typhimurium str. LT2	uid57799	Facultative	Host-associated
Bacteria	Proteobacteria	Gammaproteobacteria	Enterobacteriales		Enterobacteriaceae	Serratia	Serratia proteamaculans 568	uid58725	Facultative	Multiple
Bacteria	Proteobacteria	Gammaproteobacteria	Alteromonadales		Shewanellaceae	Shewanella	Shewanella amazonensis SB2B	uid58257	Facultative	Multiple
Bacteria	Proteobacteria	Gammaproteobacteria	Alteromonadales		Shewanellaceae	Shewanella	Shewanella sp. ANA-3	uid58347	Facultative	Multiple
Bacteria	Proteobacteria	Gammaproteobacteria	Alteromonadales		Shewanellaceae	Shewanella	Shewanella baltica OS155	uid58259	Facultative	Aquatic
Bacteria	Proteobacteria	Gammaproteobacteria	Alteromonadales		Shewanellaceae	Shewanella	Shewanella baltica OS185	uid58743	Facultative	Aquatic
Bacteria	Proteobacteria	Gammaproteobacteria	Alteromonadales		Shewanellaceae	Shewanella	Shewanella baltica OS195	uid58261	Facultative	Aquatic
Bacteria	Proteobacteria	Gammaproteobacteria	Alteromonadales		Shewanellaceae	Shewanella	Shewanella baltica OS223	uid58775	Facultative	Aquatic
Bacteria	Proteobacteria	Gammaproteobacteria	Alteromonadales		Shewanellaceae	Shewanella	Shewanella denitrificans OS217	uid58263	Facultative	Aquatic
Bacteria	Proteobacteria	Gammaproteobacteria	Alteromonadales		Shewanellaceae	Shewanella	Shewanella frigidimarina NCIMB 400	uid58265	Facultative	Multiple
Bacteria	Proteobacteria	Gammaproteobacteria	Alteromonadales		Shewanellaceae	Shewanella	Shewanella halifaxensis HAW-EB4	uid59007	Facultative	ND
Bacteria	Proteobacteria	Gammaproteobacteria	Alteromonadales		Shewanellaceae	Shewanella	Shewanella loihica PV-4	uid58349	Facultative	Multiple
Bacteria	Proteobacteria	Gammaproteobacteria	Alteromonadales		Shewanellaceae	Shewanella	Shewanella sp. MR-4	uid58345	Facultative	Multiple
Bacteria	Proteobacteria	Gammaproteobacteria	Alteromonadales		Shewanellaceae	Shewanella	Shewanella sp. MR-7	uid58343	Facultative	Aquatic
Bacteria	Proteobacteria	Gammaproteobacteria	Alteromonadales		Shewanellaceae	Shewanella	Shewanella oneidensis MR-1	uid57949	Facultative	Multiple
Bacteria	Proteobacteria	Gammaproteobacteria	Alteromonadales		Shewanellaceae	Shewanella	Shewanella pealeana ATCC 700345	uid58705	Facultative	ND
Bacteria	Proteobacteria	Gammaproteobacteria	Alteromonadales		Shewanellaceae	Shewanella	Shewanella piezotolerans WP3	uid58745	Facultative	Specialized
Bacteria	Proteobacteria	Gammaproteobacteria	Alteromonadales		Shewanellaceae	Shewanella	Shewanella putrefaciens CN-32	uid58267	Facultative	Multiple
Bacteria	Proteobacteria	Gammaproteobacteria	Alteromonadales		Shewanellaceae	Shewanella	Shewanella sediminis HAW-EB3	uid58835	Facultative	Aquatic
Bacteria	Proteobacteria	Gammaproteobacteria	Alteromonadales		Shewanellaceae	Shewanella	Shewanella violacea DSS12	uid47085	Facultative	Specialized
Bacteria	Proteobacteria	Gammaproteobacteria	Alteromonadales		Shewanellaceae	Shewanella	Shewanella sp. W3-18-1	uid58341	Facultative	Multiple
Bacteria	Proteobacteria	Gammaproteobacteria	Alteromonadales		Shewanellaceae	Shewanella	Shewanella woodyi ATCC 51908	uid58721	Facultative	Multiple
Bacteria	Proteobacteria	Gammaproteobacteria	Enterobacteriales		Enterobacteriaceae	Shigella	Shigella boydii CDC 3083-94	uid58415	Facultative	Host-associated
Bacteria	Proteobacteria	Gammaproteobacteria	Enterobacteriales		Enterobacteriaceae	Shigella	Shigella boydii Sb227	uid58215	Facultative	Host-associated
Bacteria	Proteobacteria	Gammaproteobacteria	Enterobacteriales		Enterobacteriaceae	Shigella	Shigella dysenteriae Sd197	uid58213	Facultative	Host-associated
Bacteria	Proteobacteria	Gammaproteobacteria	Enterobacteriales		Enterobacteriaceae	Shigella	Shigella flexneri 2a str. 2457T	uid57991	Facultative	Host-associated
Bacteria	Proteobacteria	Gammaproteobacteria	Enterobacteriales		Enterobacteriaceae	Shigella	Shigella flexneri 2a str. 301	uid62907	Facultative	Host-associated
Bacteria	Proteobacteria	Gammaproteobacteria	Enterobacteriales		Enterobacteriaceae	Shigella	Shigella flexneri 5 str. 8401	uid58583	Facultative	Host-associated
Bacteria	Proteobacteria	Gammaproteobacteria	Enterobacteriales		Enterobacteriaceae	Shigella	Shigella sonnei Ss046	uid58217	Facultative	Host-associated
Bacteria	Proteobacteria	Betaproteobacteria	Gallionellales		Gallionellaceae	Sideroxydans	Sideroxydans lithotrophicus ES-1	uid46801	ND	Aquatic
Bacteria	Proteobacteria	Alphaproteobacteria	Rhizobiales		Rhizobiaceae	Sinorhizobium	Sinorhizobium medicae WSM419	uid58549	Aerobic	Multiple
Bacteria	Proteobacteria	Alphaproteobacteria	Rhizobiales		Rhizobiaceae	Sinorhizobium	Sinorhizobium meliloti 1021	uid57603	Aerobic	Multiple
Bacteria	Proteobacteria	Gammaproteobacteria	Enterobacteriales		Enterobacteriaceae	Sodalis	Sodalis glossinidius str. 'morsitans'	uid58553	Microaerophilic	Host-associated
Bacteria	Proteobacteria	Deltaproteobacteria	Myxococcales	Sorangiineae	Polyangiaceae	Sorangium	Sorangium cellulosum 'So ce 56'	uid61629	Aerobic	Terrestrial
Bacteria	Proteobacteria	Alphaproteobacteria	Sphingomonadales		Sphingomonadaceae	Sphingobium	Sphingobium japonicum UT26S	uid47077	Aerobic	Terrestrial
Bacteria	Proteobacteria	Alphaproteobacteria	Sphingomonadales		Sphingomonadaceae	Sphingomonas	Sphingomonas wittichii RW1	uid58691	Aerobic	Aquatic
Bacteria	Proteobacteria	Alphaproteobacteria	Sphingomonadales		Sphingomonadaceae	Sphingopyxis	Sphingopyxis alaskensis RB2256	uid58351	Aerobic	Aquatic
Bacteria	Proteobacteria	Alphaproteobacteria	Rhizobiales		Xanthobacteraceae	Starkeya	Starkeya novella DSM 506	uid48815	ND	ND
Bacteria	Proteobacteria	Gammaproteobacteria	Xanthomonadales		Xanthomonadaceae	Stenotrophomonas	Stenotrophomonas maltophilia K279a	uid61647	Aerobic	Multiple
Bacteria	Proteobacteria	Gammaproteobacteria	Xanthomonadales		Xanthomonadaceae	Stenotrophomonas	Stenotrophomonas maltophilia R551-3	uid58657	Aerobic	Multiple
Bacteria	Proteobacteria	Deltaproteobacteria	Myxococcales	Cystobacterineae	Cystobacteraceae	Stigmatella	Stigmatella aurantiaca DW4/3-1	uid63257	Aerobic	Terrestrial
Bacteria	Proteobacteria	Epsilonproteobacteria	Campylobacterales		Helicobacteraceae	Sulfuricurvum	Sulfuricurvum kujiense DSM 16994	uid60789	Anaerobic	ND
Bacteria	Proteobacteria	Epsilonproteobacteria	Campylobacterales		Helicobacteraceae	Sulfurimonas	Sulfurimonas autotrophica DSM 16294	uid53043	ND	ND
Bacteria	Proteobacteria	Epsilonproteobacteria	Campylobacterales		Helicobacteraceae	Sulfurimonas	Sulfurimonas denitrificans DSM 1251	uid58185	Anaerobic	ND
Bacteria	Proteobacteria	Epsilonproteobacteria	Campylobacterales		Campylobacteraceae	Sulfurospirillum	Sulfurospirillum deleyianum DSM 6946	uid41861	Microaerophilic	Aquatic
Bacteria	Proteobacteria	Epsilonproteobacteria				Sulfurovum	Sulfurovum sp. NBC37-1	uid58863	Facultative	Specialized
Bacteria	Proteobacteria	Deltaproteobacteria	Syntrophobacterales		Syntrophobacteraceae	Syntrophobacter	Syntrophobacter fumaroxidans MPOB	uid58177	Anaerobic	Aquatic
Bacteria	Proteobacteria	Deltaproteobacteria	Syntrophobacterales		Syntrophaceae	Syntrophus	Syntrophus aciditrophicus SB	uid58539	Anaerobic	Multiple
Bacteria	Proteobacteria	Betaproteobacteria	Burkholderiales		Alcaligenaceae	Taylorella	Taylorella equigenitalis MCE9	uid62103	ND	ND
Bacteria	Proteobacteria	Gammaproteobacteria	Alteromonadales			Teredinibacter	Teredinibacter turnerae T7901	uid59267	Aerobic	Host-associated
Bacteria	Proteobacteria	Betaproteobacteria	Rhodocyclales		Rhodocyclaceae	Thauera	Thauera sp. MZ1T	uid58987	Facultative	Aquatic
Bacteria	Proteobacteria	Gammaproteobacteria	Chromatiales		Ectothiorhodospiraceae	Thioalkalivibrio	Thioalkalivibrio sp. HL-EbGR7	uid59179	Aerobic	Specialized
Bacteria	Proteobacteria	Gammaproteobacteria	Chromatiales		Ectothiorhodospiraceae	Thioalkalivibrio	Thioalkalivibrio sp. K90mix	uid46181	ND	Specialized
Bacteria	Proteobacteria	Betaproteobacteria	Hydrogenophilales		Hydrogenophilaceae	Thiobacillus	Thiobacillus denitrificans ATCC 25259	uid58189	Facultative	Multiple
Bacteria	Proteobacteria	Gammaproteobacteria	Thiotrichales		Piscirickettsiaceae	Thiomicrospira	Thiomicrospira crunogena XCL-2	uid58183	Microaerophilic	Aquatic
Bacteria	Proteobacteria	Betaproteobacteria	Burkholderiales			Thiomonas	Thiomonas intermedia K12	uid48825	Aerobic	Aquatic
Bacteria	Proteobacteria	Gammaproteobacteria	Aeromonadales		Aeromonadaceae	Tolumonas	Tolumonas auensis DSM 9187	uid59395	Facultative	Aquatic
Bacteria	Proteobacteria	Betaproteobacteria	Burkholderiales		Comamonadaceae	Variovorax	Variovorax paradoxus EPS	uid62107	Aerobic	Multiple
Bacteria	Proteobacteria	Betaproteobacteria	Burkholderiales		Comamonadaceae	Variovorax	Variovorax paradoxus S110	uid59437	Aerobic	Multiple
Bacteria	Proteobacteria	Betaproteobacteria	Burkholderiales		Comamonadaceae	Verminephrobacter	Verminephrobacter eiseniae EF01-2	uid58675	ND	Host-associated
Bacteria	Proteobacteria	Gammaproteobacteria	Vibrionales		Vibrionaceae	Vibrio	Vibrio cholerae M66-2	uid59355	Facultative	Multiple
Bacteria	Proteobacteria	Gammaproteobacteria	Vibrionales		Vibrionaceae	Vibrio	Vibrio cholerae MJ-1236	uid59387	Facultative	Aquatic
Bacteria	Proteobacteria	Gammaproteobacteria	Vibrionales		Vibrionaceae	Vibrio	Vibrio cholerae O1 biovar El Tor str. N16961	uid57623	Facultative	Aquatic
Bacteria	Proteobacteria	Gammaproteobacteria	Vibrionales		Vibrionaceae	Vibrio	Vibrio cholerae O395	uid58425	Facultative	Multiple
Bacteria	Proteobacteria	Gammaproteobacteria	Vibrionales		Vibrionaceae	Vibrio	Vibrio sp. Ex25	uid41601	Facultative	Aquatic
Bacteria	Proteobacteria	Gammaproteobacteria	Vibrionales		Vibrionaceae	Aliivibrio	Vibrio fischeri ES114	uid58163	Facultative	Multiple
Bacteria	Proteobacteria	Gammaproteobacteria	Vibrionales		Vibrionaceae	Aliivibrio	Vibrio fischeri MJ11	uid58907	Facultative	Multiple
Bacteria	Proteobacteria	Gammaproteobacteria	Vibrionales		Vibrionaceae	Vibrio	Vibrio harveyi ATCC BAA-1116	uid58957	Facultative	Aquatic
Bacteria	Proteobacteria	Gammaproteobacteria	Vibrionales		Vibrionaceae	Vibrio	Vibrio parahaemolyticus RIMD 2210633	uid57969	Facultative	Aquatic
Bacteria	Proteobacteria	Gammaproteobacteria	Vibrionales		Vibrionaceae	Vibrio	Vibrio splendidus LGP32	uid59353	Facultative	Aquatic
Bacteria	Proteobacteria	Gammaproteobacteria	Vibrionales		Vibrionaceae	Vibrio	Vibrio vulnificus CMCP6	uid62909	Facultative	Aquatic
Bacteria	Proteobacteria	Gammaproteobacteria	Vibrionales		Vibrionaceae	Vibrio	Vibrio vulnificus MO6-24/O	uid62243	ND	ND
Bacteria	Proteobacteria	Gammaproteobacteria	Vibrionales		Vibrionaceae	Vibrio	Vibrio vulnificus YJ016	uid58007	Facultative	Aquatic
Bacteria	Proteobacteria	Gammaproteobacteria	Enterobacteriales		Enterobacteriaceae	Wigglesworthia	Wigglesworthia glossinidia endosymbiont of Glossina brevipalpis	uid57853	ND	HostAssociated
Bacteria	Proteobacteria	Alphaproteobacteria	Rickettsiales		Anaplasmataceae	Wolbachia	Wolbachia endosymbiont of Culex quinquefasciatus Pel	uid61645	Aerobic	HostAssociated
Bacteria	Proteobacteria	Alphaproteobacteria	Rickettsiales		Anaplasmataceae	Wolbachia	Wolbachia endosymbiont of Drosophila melanogaster	uid57851	ND	HostAssociated
Bacteria	Proteobacteria	Alphaproteobacteria	Rickettsiales		Anaplasmataceae	Wolbachia	Wolbachia endosymbiont strain TRS of Brugia malayi	uid58107	ND	HostAssociated
Bacteria	Proteobacteria	Alphaproteobacteria	Rickettsiales		Anaplasmataceae	Wolbachia	Wolbachia sp. wRi (Wolbachia endosymbiont of Drosophila simulans)	uid59371	ND	ND
Bacteria	Proteobacteria	Epsilonproteobacteria	Campylobacterales		Helicobacteraceae	Wolinella	Wolinella succinogenes DSM 1740	uid61591	Microaerophilic	Host-associated
Bacteria	Proteobacteria	Alphaproteobacteria	Rhizobiales		Xanthobacteraceae	Xanthobacter	Xanthobacter autotrophicus Py2	uid58453	Facultative	Multiple
Bacteria	Proteobacteria	Gammaproteobacteria	Xanthomonadales		Xanthomonadaceae	Xanthomonas	Xanthomonas albilineans GPE PC73	uid43163	Aerobic	Multiple
Bacteria	Proteobacteria	Gammaproteobacteria	Xanthomonadales		Xanthomonadaceae	Xanthomonas	Xanthomonas axonopodis pv. citri str. 306	uid57889	Aerobic	Host-associated
Bacteria	Proteobacteria	Gammaproteobacteria	Xanthomonadales		Xanthomonadaceae	Xanthomonas	Xanthomonas campestris pv. campestris str. 8004	uid57595	Aerobic	Host-associated
Bacteria	Proteobacteria	Gammaproteobacteria	Xanthomonadales		Xanthomonadaceae	Xanthomonas	Xanthomonas campestris pv. campestris str. ATCC 33913	uid57887	Aerobic	Host-associated
Bacteria	Proteobacteria	Gammaproteobacteria	Xanthomonadales		Xanthomonadaceae	Xanthomonas	Xanthomonas campestris pv. campestris str. B100	uid61643	ND	ND
Bacteria	Proteobacteria	Gammaproteobacteria	Xanthomonadales		Xanthomonadaceae	Xanthomonas	Xanthomonas campestris pv. vesicatoria str. 85-10	uid58321	Aerobic	Host-associated
Bacteria	Proteobacteria	Gammaproteobacteria	Xanthomonadales		Xanthomonadaceae	Xanthomonas	Xanthomonas oryzae pv. oryzae KACC10331	uid58155	Aerobic	Host-associated
Bacteria	Proteobacteria	Gammaproteobacteria	Xanthomonadales		Xanthomonadaceae	Xanthomonas	Xanthomonas oryzae pv. oryzae MAFF 311018	uid58547	Aerobic	Host-associated
Bacteria	Proteobacteria	Gammaproteobacteria	Xanthomonadales		Xanthomonadaceae	Xanthomonas	Xanthomonas oryzae pv. oryzae PXO99A	uid59131	Aerobic	Host-associated
Bacteria	Proteobacteria	Gammaproteobacteria	Enterobacteriales		Enterobacteriaceae	Xenorhabdus	Xenorhabdus bovienii SS-2004	uid46345	Facultative	Host-associated
Bacteria	Proteobacteria	Gammaproteobacteria	Enterobacteriales		Enterobacteriaceae	Xenorhabdus	Xenorhabdus nematophila ATCC 19061	uid49133	Facultative	Host-associated
Bacteria	Proteobacteria	Gammaproteobacteria	Xanthomonadales		Xanthomonadaceae	Xylella	Xylella fastidiosa 9a5c	uid57849	Aerobic	Host-associated
Bacteria	Proteobacteria	Gammaproteobacteria	Xanthomonadales		Xanthomonadaceae	Xylella	Xylella fastidiosa M12	uid58763	Aerobic	Host-associated
Bacteria	Proteobacteria	Gammaproteobacteria	Xanthomonadales		Xanthomonadaceae	Xylella	Xylella fastidiosa M23	uid58809	Aerobic	Host-associated
Bacteria	Proteobacteria	Gammaproteobacteria	Xanthomonadales		Xanthomonadaceae	Xylella	Xylella fastidiosa Temecula1	uid57869	Aerobic	Host-associated
Bacteria	Proteobacteria	Gammaproteobacteria	Enterobacteriales		Enterobacteriaceae	Yersinia	Yersinia enterocolitica subsp. enterocolitica 8081	uid57741	Facultative	Multiple
Bacteria	Proteobacteria	Gammaproteobacteria	Enterobacteriales		Enterobacteriaceae	Yersinia	Yersinia pestis Angola	uid58485	Facultative	Multiple
Bacteria	Proteobacteria	Gammaproteobacteria	Enterobacteriales		Enterobacteriaceae	Yersinia	Yersinia pestis Antiqua	uid58607	Facultative	Multiple
Bacteria	Proteobacteria	Gammaproteobacteria	Enterobacteriales		Enterobacteriaceae	Yersinia	Yersinia pestis biovar Microtus str. 91001	uid58037	Facultative	Multiple
Bacteria	Proteobacteria	Gammaproteobacteria	Enterobacteriales		Enterobacteriaceae	Yersinia	Yersinia pestis CO92	uid57621	Facultative	Multiple
Bacteria	Proteobacteria	Gammaproteobacteria	Enterobacteriales		Enterobacteriaceae	Yersinia	Yersinia pestis KIM 10	uid57875	Facultative	Multiple
Bacteria	Proteobacteria	Gammaproteobacteria	Enterobacteriales		Enterobacteriaceae	Yersinia	Yersinia pestis Nepal516	uid58609	Facultative	Multiple
Bacteria	Proteobacteria	Gammaproteobacteria	Enterobacteriales		Enterobacteriaceae	Yersinia	Yersinia pestis Pestoides F	uid58619	Facultative	Multiple
Bacteria	Proteobacteria	Gammaproteobacteria	Enterobacteriales		Enterobacteriaceae	Yersinia	Yersinia pestis Z176003	uid47317	Facultative	ND
Bacteria	Proteobacteria	Gammaproteobacteria	Enterobacteriales		Enterobacteriaceae	Yersinia	Yersinia pseudotuberculosis IP 31758	uid58487	Facultative	Multiple
Bacteria	Proteobacteria	Gammaproteobacteria	Enterobacteriales		Enterobacteriaceae	Yersinia	Yersinia pseudotuberculosis IP 32953	uid58157	Facultative	Multiple
Bacteria	Proteobacteria	Gammaproteobacteria	Enterobacteriales		Enterobacteriaceae	Yersinia	Yersinia pseudotuberculosis PB1/+	uid59153	Facultative	Multiple
Bacteria	Proteobacteria	Gammaproteobacteria	Enterobacteriales		Enterobacteriaceae	Yersinia	Yersinia pseudotuberculosis YPIII	uid59151	Facultative	Multiple
Bacteria	Proteobacteria	Alphaproteobacteria	Sphingomonadales		Sphingomonadaceae	Zymomonas	Zymomonas mobilis subsp. mobilis NCIMB 11163	uid41019	Facultative	ND
Bacteria	Proteobacteria	Alphaproteobacteria	Sphingomonadales		Sphingomonadaceae	Zymomonas	Zymomonas mobilis subsp. mobilis ZM4	uid58095	Anaerobic	Multiple
Bacteria	Spirochaetes	Spirochaetales	Spirochaetales		Spirochaetaceae	Borrelia	Borrelia afzelii PKo	uid58653	Aerobic	HostAssociated
Bacteria	Spirochaetes	Spirochaetales	Spirochaetales		Spirochaetaceae	Borrelia	Borrelia burgdorferi B31	uid57581	Microaerophilic	HostAssociated
Bacteria	Spirochaetes	Spirochaetales	Spirochaetales		Spirochaetaceae	Borrelia	Borrelia burgdorferi ZS7	uid59429	Microaerophilic	HostAssociated
Bacteria	Spirochaetes	Spirochaetales	Spirochaetales		Spirochaetaceae	Borrelia	Borrelia duttonii Ly	uid58791	Aerobic	HostAssociated
Bacteria	Spirochaetes	Spirochaetales	Spirochaetales		Spirochaetaceae	Borrelia	Borrelia garinii PBi	uid58125	ND	HostAssociated
Bacteria	Spirochaetes	Spirochaetales	Spirochaetales		Spirochaetaceae	Borrelia	Borrelia hermsii DAH	uid59225	Aerobic	HostAssociated
Bacteria	Spirochaetes	Spirochaetales	Spirochaetales		Spirochaetaceae	Borrelia	Borrelia recurrentis A1	uid58793	Aerobic	HostAssociated
Bacteria	Spirochaetes	Spirochaetales	Spirochaetales		Spirochaetaceae	Borrelia	Borrelia turicatae 91E135	uid58311	Aerobic	HostAssociated
Bacteria	Spirochaetes	Spirochaetales	Spirochaetales		Brachyspiraceae	Brachyspira	Brachyspira hyodysenteriae WA1	uid59291	Facultative	Host-associated
Bacteria	Spirochaetes	Spirochaetales	Spirochaetales		Brachyspiraceae	Brachyspira	Brachyspira murdochii DSM 12563	uid48819	Facultative	Host-associated
Bacteria	Spirochaetes	Spirochaetales	Spirochaetales		Leptospiraceae	Leptospira	Leptospira biflexa serovar Patoc strain 'Patoc 1 (Ames)'	uid58511	Aerobic	Multiple
Bacteria	Spirochaetes	Spirochaetales	Spirochaetales		Leptospiraceae	Leptospira	Leptospira biflexa serovar Patoc strain 'Patoc 1 (Paris)'	uid58993	Aerobic	Multiple
Bacteria	Spirochaetes	Spirochaetales	Spirochaetales		Leptospiraceae	Leptospira	Leptospira borgpetersenii serovar Hardjo-bovis JB197	uid58509	Aerobic	Host-associated
Bacteria	Spirochaetes	Spirochaetales	Spirochaetales		Leptospiraceae	Leptospira	Leptospira borgpetersenii serovar Hardjo-bovis L550	uid58507	Aerobic	Host-associated
Bacteria	Spirochaetes	Spirochaetales	Spirochaetales		Leptospiraceae	Leptospira	Leptospira interrogans serovar Copenhageni str. Fiocruz L1-130	uid58065	Aerobic	Host-associated
Bacteria	Spirochaetes	Spirochaetales	Spirochaetales		Leptospiraceae	Leptospira	Leptospira interrogans serovar Lai str. 56601	uid57881	Aerobic	Host-associated
Bacteria	Spirochaetes	Spirochaetales	Spirochaetales		Spirochaetaceae	Spirochaeta	Spirochaeta sp. Buddy	uid63633	Anaerobic	Aquatic
Bacteria	Spirochaetes	Spirochaetales	Spirochaetales		Spirochaetaceae	Spirochaeta	Spirochaeta smaragdinae DSM 11293	uid51369	Anaerobic	Specialized
Bacteria	Spirochaetes	Spirochaetales	Spirochaetales		Spirochaetaceae	Spirochaeta	Spirochaeta thermophila DSM 6192	uid53037	Anaerobic	ND
Bacteria	Spirochaetes	Spirochaetales	Spirochaetales		Spirochaetaceae	Treponema	Treponema denticola ATCC 35405	uid57583	Anaerobic	Host-associated
Bacteria	Spirochaetes	Spirochaetales	Spirochaetales		Spirochaetaceae	Treponema	Treponema pallidum subsp. pallidum str. Nichols	uid57585	Anaerobic	HostAssociated
Bacteria	Spirochaetes	Spirochaetales	Spirochaetales		Spirochaetaceae	Treponema	Treponema pallidum subsp. pallidum SS14	uid58977	Anaerobic	HostAssociated
Bacteria	Synergistetes	Synergistia	Synergistales		Synergistaceae	Aminobacterium	Aminobacterium colombiense DSM 12261	uid47083	Anaerobic	Aquatic
Bacteria	Synergistetes	Synergistia	Synergistales		Synergistaceae	Thermanaerovibrio	Thermanaerovibrio acidaminovorans DSM 6589	uid41925	Anaerobic	Terrestrial
Bacteria	Tenericutes	Mollicutes	Acholeplasmatales		Acholeplasmataceae	Acholeplasma	Acholeplasma laidlawii PG-8A	uid58901	Facultative	Specialized
Bacteria	Tenericutes	Mollicutes	Acholeplasmatales		Acholeplasmataceae	Candidatus Phytoplasma	Aster yellows witches'-broom phytoplasma AYWB	uid58297	Aerobic	HostAssociated
Bacteria	Tenericutes	Mollicutes	Acholeplasmatales		Acholeplasmataceae	Candidatus Phytoplasma	Candidatus Phytoplasma australiense	uid61641	Aerobic	HostAssociated
Bacteria	Tenericutes	Mollicutes	Acholeplasmatales		Acholeplasmataceae	Candidatus Phytoplasma	Candidatus Phytoplasma mali	uid59087	Aerobic	HostAssociated
Bacteria	Tenericutes	Mollicutes	Entomoplasmatales		Entomoplasmataceae	Mesoplasma	Mesoplasma florum L1	uid58055	Facultative	HostAssociated
Bacteria	Tenericutes	Mollicutes			Mycoplasmataceae	Mycoplasma	Mycoplasma agalactiae PG2	uid61619	Facultative	HostAssociated
Bacteria	Tenericutes	Mollicutes			Mycoplasmataceae	Mycoplasma	Mycoplasma agalactiae	uid46679	Facultative	HostAssociated
Bacteria	Tenericutes	Mollicutes			Mycoplasmataceae	Mycoplasma	Mycoplasma arthritidis 158L3-1	uid58005	Facultative	HostAssociated
Bacteria	Tenericutes	Mollicutes			Mycoplasmataceae	Mycoplasma	Mycoplasma bovis PG45	uid60859	Facultative	HostAssociated
Bacteria	Tenericutes	Mollicutes			Mycoplasmataceae	Mycoplasma	Mycoplasma capricolum subsp. capricolum ATCC 27343	uid58525	Facultative	HostAssociated
Bacteria	Tenericutes	Mollicutes			Mycoplasmataceae	Mycoplasma	Mycoplasma conjunctivae HRC/581	uid59325	Microaerophilic	HostAssociated
Bacteria	Tenericutes	Mollicutes			Mycoplasmataceae	Mycoplasma	Mycoplasma crocodyli MP145	uid47087	Facultative	HostAssociated
Bacteria	Tenericutes	Mollicutes			Mycoplasmataceae	Mycoplasma	Mycoplasma fermentans JER	uid53543	Facultative	HostAssociated
Bacteria	Tenericutes	Mollicutes			Mycoplasmataceae	Mycoplasma	Mycoplasma fermentans M64	uid62099	Facultative	HostAssociated
Bacteria	Tenericutes	Mollicutes			Mycoplasmataceae	Mycoplasma	Mycoplasma gallisepticum str. R(low)	uid57993	Facultative	HostAssociated
Bacteria	Tenericutes	Mollicutes			Mycoplasmataceae	Mycoplasma	Mycoplasma genitalium G37	uid57707	Facultative	HostAssociated
Bacteria	Tenericutes	Mollicutes			Mycoplasmataceae	Mycoplasma	Mycoplasma haemofelis str. Langford 1	uid62461	ND	ND
Bacteria	Tenericutes	Mollicutes			Mycoplasmataceae	Mycoplasma	Mycoplasma hominis ATCC 23114	uid41875	ND	ND
Bacteria	Tenericutes	Mollicutes			Mycoplasmataceae	Mycoplasma	Mycoplasma hyopneumoniae 232	uid58205	Facultative	HostAssociated
Bacteria	Tenericutes	Mollicutes			Mycoplasmataceae	Mycoplasma	Mycoplasma hyopneumoniae 7448	uid58039	Facultative	HostAssociated
Bacteria	Tenericutes	Mollicutes			Mycoplasmataceae	Mycoplasma	Mycoplasma hyopneumoniae J	uid58059	Facultative	HostAssociated
Bacteria	Tenericutes	Mollicutes			Mycoplasmataceae	Mycoplasma	Mycoplasma hyorhinis HUB-1	uid51695	ND	ND
Bacteria	Tenericutes	Mollicutes			Mycoplasmataceae	Mycoplasma	Mycoplasma leachii PG50	uid60849	ND	ND
Bacteria	Tenericutes	Mollicutes			Mycoplasmataceae	Mycoplasma	Mycoplasma mobile 163K	uid58077	Facultative	HostAssociated
Bacteria	Tenericutes	Mollicutes			Mycoplasmataceae	Mycoplasma	Mycoplasma mycoides subsp. mycoides SC str. PG1	uid58031	Facultative	HostAssociated
Bacteria	Tenericutes	Mollicutes			Mycoplasmataceae	Mycoplasma	Mycoplasma penetrans HF-2	uid57729	Facultative	HostAssociated
Bacteria	Tenericutes	Mollicutes			Mycoplasmataceae	Mycoplasma	Mycoplasma pneumoniae M129	uid57709	Facultative	HostAssociated
Bacteria	Tenericutes	Mollicutes			Mycoplasmataceae	Mycoplasma	Mycoplasma pulmonis UAB CTIP	uid61569	Facultative	HostAssociated
Bacteria	Tenericutes	Mollicutes			Mycoplasmataceae	Mycoplasma	Mycoplasma suis str. Illinois	uid61897	Facultative	HostAssociated
Bacteria	Tenericutes	Mollicutes			Mycoplasmataceae	Mycoplasma	Mycoplasma suis KI_3806	uid63665	Facultative	HostAssociated
Bacteria	Tenericutes	Mollicutes			Mycoplasmataceae	Mycoplasma	Mycoplasma synoviae 53	uid58061	Facultative	HostAssociated
Bacteria	Tenericutes	Mollicutes	Acholeplasmatales		Acholeplasmataceae	Candidatus Phytoplasma	Onion yellows phytoplasma OY-M	uid58015	Aerobic	HostAssociated
Bacteria	Tenericutes	Mollicutes			Mycoplasmataceae	Ureaplasma	Ureaplasma parvum serovar 3 str. ATCC 27815	uid58887	Facultative	HostAssociated
Bacteria	Tenericutes	Mollicutes			Mycoplasmataceae	Ureaplasma	Ureaplasma parvum serovar 3 str. ATCC 700970	uid57711	Facultative	HostAssociated
Bacteria	Tenericutes	Mollicutes			Mycoplasmataceae	Ureaplasma	Ureaplasma urealyticum serovar 10 str. ATCC 33699	uid59011	Facultative	HostAssociated
Bacteria	Thermobaculum						Thermobaculum terrenum ATCC BAA-798	uid42011	Aerobic	Specialized
Bacteria	Thermotogae	Thermotogales	Thermotogales		Thermotogaceae	Fervidobacterium	Fervidobacterium nodosum Rt17-B1	uid58625	Anaerobic	Specialized
Bacteria	Thermotogae	Thermotogales	Thermotogales		Thermotogaceae	Kosmotoga	Kosmotoga olearia TBF 19.5.1	uid59205	ND	Aquatic
Bacteria	Thermotogae	Thermotogales	Thermotogales		Thermotogaceae	Petrotoga	Petrotoga mobilis SJ95	uid58747	Anaerobic	Specialized
Bacteria	Thermotogae	Thermotogales	Thermotogales		Thermotogaceae	Thermosipho	Thermosipho africanus TCF52B	uid59095	Anaerobic	Specialized
Bacteria	Thermotogae	Thermotogales	Thermotogales		Thermotogaceae	Thermosipho	Thermosipho melanesiensis BI429	uid58683	Anaerobic	Thermophilic
Bacteria	Thermotogae	Thermotogales	Thermotogales		Thermotogaceae	Thermotoga	Thermotoga lettingae TMO	uid58419	Anaerobic	Specialized
Bacteria	Thermotogae	Thermotogales	Thermotogales		Thermotogaceae	Thermotoga	Thermotoga maritima MSB8	uid57723	Anaerobic	Specialized
Bacteria	Thermotogae	Thermotogales	Thermotogales		Thermotogaceae	Thermotoga	Thermotoga naphthophila RKU-10	uid42777	Anaerobic	Specialized
Bacteria	Thermotogae	Thermotogales	Thermotogales		Thermotogaceae	Thermotoga	Thermotoga neapolitana DSM 4359	uid59065	Microaerophilic	Specialized
Bacteria	Thermotogae	Thermotogales	Thermotogales		Thermotogaceae	Thermotoga	Thermotoga petrophila RKU-1	uid58655	Anaerobic	Aquatic
Bacteria	Thermotogae	Thermotogales	Thermotogales		Thermotogaceae	Thermotoga	Thermotoga sp. RQ2	uid58935	Anaerobic	Specialized
Bacteria	Verrucomicrobia	Verrucomicrobiae	Verrucomicrobiales		Verrucomicrobiaceae	Akkermansia	Akkermansia muciniphila ATCC BAA-835	uid58985	Anaerobic	Host-associated
Bacteria	Verrucomicrobia	Opitutae	Puniceicoccales		Puniceicoccaceae	Coraliomargarita	Coraliomargarita akajimensis DSM 45221	uid47079	Aerobic	Aquatic
Bacteria	Verrucomicrobia	unclassified Verrucomicrobia	Methylacidiphilales		Methylacidiphilaceae	Methylacidiphilum	Methylacidiphilum infernorum V4	uid59161	Aerobic	Specialized
Bacteria	Verrucomicrobia	Opitutae	Opitutales		Opitutaceae	Opitutus	Opitutus terrae PB90-1	uid58965	Anaerobic	Aquatic
Note: the information about oxygen requirement and habitat were collected from NCBI Genome Projects page http://www.ncbi.nlm.nih.gov/genome/browse/.
